# Supplementary material for: Cell-to-cell interaction analysis of prognostic ligand-receptor pairs in human pancreatic ductal adenocarcinoma
Source: Biochem Biophys Rep. 2021 Sep 4;28:101126. doi: 10.1016/j.bbrep.2021.101126 (PMC8426203; doi:10.1016/j.bbrep.2021.101126)
Supplement: Supplementary Tables (Excel) [file mmc2.xlsx]

## Sheet: Table S1
Patient ID	Cohort	Grade	Stage	Primary or Metastasis
DO32787	PAAD-US	G3	IA	Primary
DO32808	PAAD-US	G2	IB	Primary
DO46637	PAAD-US	G3	IB	Primary
DO46653	PAAD-US	G2	IB	Primary
DO49401	PAAD-US	G3	IB	Primary
DO50259	PAAD-US	G1	IB	Primary
DO51699	PAAD-US	G2	IB	Primary
DO51716	PAAD-US	G1	IB	Primary
DO51719	PAAD-US	G2	IB	Primary
DO32766	PAAD-US	G2	IIA	Primary
DO32775	PAAD-US	G2	IIA	Primary
DO32784	PAAD-US	G2	IIA	Primary
DO46619	PAAD-US	G2	IIA	Primary
DO46635	PAAD-US	G2	IIA	Primary
DO46641	PAAD-US	G2	IIA	Primary
DO46645	PAAD-US	G3	IIA	Primary
DO49406	PAAD-US	G2	IIA	Primary
DO50255	PAAD-US	G2	IIA	Primary
DO50262	PAAD-US	G1	IIA	Primary
DO50264	PAAD-US	G2	IIA	Primary
DO50265	PAAD-US	G1	IIA	Primary
DO51656	PAAD-US	G2	IIA	Primary
DO51660	PAAD-US	G2	IIA	Primary
DO51662	PAAD-US	G3	IIA	Primary
DO51664	PAAD-US	G3	IIA	Primary
DO51669	PAAD-US	G3	IIA	Primary
DO51679	PAAD-US	G2	IIA	Primary
DO51684	PAAD-US	G2	IIA	Primary
DO51685	PAAD-US	G3	IIA	Primary
DO51723	PAAD-US	G2	IIA	Primary
DO32749	PAAD-US	G2	IIB	Primary
DO32751	PAAD-US	G3	IIB	Primary
DO32753	PAAD-US	G2	IIB	Primary
DO32755	PAAD-US	G1	IIB	Primary
DO32757	PAAD-US	G2	IIB	Primary
DO32759	PAAD-US	G1	IIB	Primary
DO32761	PAAD-US	G3	IIB	Primary
DO32763	PAAD-US	G3	IIB	Primary
DO32769	PAAD-US	G3	IIB	Primary
DO32778	PAAD-US	G2	IIB	Primary
DO32781	PAAD-US	G3	IIB	Primary
DO32790	PAAD-US	G2	IIB	Primary
DO32793	PAAD-US	G1	IIB	Primary
DO32799	PAAD-US	G2	IIB	Primary
DO32802	PAAD-US	G1	IIB	Primary
DO32805	PAAD-US	G3	IIB	Primary
DO32811	PAAD-US	G2	IIB	Primary
DO32814	PAAD-US	G3	IIB	Primary
DO46616	PAAD-US	G2	IIB	Primary
DO46617	PAAD-US	G2	IIB	Primary
DO46618	PAAD-US	G2	IIB	Primary
DO46620	PAAD-US	G1	IIB	Primary
DO46622	PAAD-US	G2	IIB	Primary
DO46623	PAAD-US	G1	IIB	Primary
DO46625	PAAD-US	G2	IIB	Primary
DO46627	PAAD-US	G2	IIB	Primary
DO46629	PAAD-US	G1	IIB	Primary
DO46631	PAAD-US	G3	IIB	Primary
DO46633	PAAD-US	G1	IIB	Primary
DO46639	PAAD-US	G1	IIB	Primary
DO46643	PAAD-US	G2	IIB	Primary
DO46647	PAAD-US	G3	IIB	Primary
DO46649	PAAD-US	G2	IIB	Primary
DO46651	PAAD-US	G1	IIB	Primary
DO46655	PAAD-US	G2	IIB	Primary
DO46657	PAAD-US	G2	IIB	Primary
DO46659	PAAD-US	G2	IIB	Primary
DO46661	PAAD-US	G2	IIB	Primary
DO46663	PAAD-US	G3	IIB	Primary
DO46665	PAAD-US	G2	IIB	Primary
DO46667	PAAD-US	G2	IIB	Primary
DO46669	PAAD-US	G2	IIB	Primary
DO49398	PAAD-US	G2	IIB	Primary
DO49399	PAAD-US	G2	IIB	Primary
DO49402	PAAD-US	G1	IIB	Primary
DO49403	PAAD-US	G3	IIB	Primary
DO49404	PAAD-US	G2	IIB	Primary
DO49409	PAAD-US	G2	IIB	Primary
DO49414	PAAD-US	G3	IIB	Primary
DO49415	PAAD-US	G3	IIB	Primary
DO49416	PAAD-US	G3	IIB	Primary
DO50254	PAAD-US	G3	IIB	Primary
DO50256	PAAD-US	G2	IIB	Primary
DO50257	PAAD-US	G1	IIB	Primary
DO50258	PAAD-US	G2	IIB	Primary
DO50260	PAAD-US	G2	IIB	Primary
DO50261	PAAD-US	G3	IIB	Primary
DO50263	PAAD-US	G3	IIB	Primary
DO50266	PAAD-US	G3	IIB	Primary
DO50267	PAAD-US	G2	IIB	Primary
DO50268	PAAD-US	G3	IIB	Primary
DO50269	PAAD-US	G3	IIB	Primary
DO50271	PAAD-US	G2	IIB	Primary
DO50272	PAAD-US	G2	IIB	Primary
DO50273	PAAD-US	G3	IIB	Primary
DO51654	PAAD-US	G2	IIB	Primary
DO51657	PAAD-US	G3	IIB	Primary
DO51658	PAAD-US	G1	IIB	Primary
DO51659	PAAD-US	G2	IIB	Primary
DO51661	PAAD-US	G3	IIB	Primary
DO51665	PAAD-US	G2	IIB	Primary
DO51666	PAAD-US	G2	IIB	Primary
DO51670	PAAD-US	G2	IIB	Primary
DO51671	PAAD-US	G3	IIB	Primary
DO51673	PAAD-US	G4	IIB	Primary
DO51674	PAAD-US	G2	IIB	Primary
DO51675	PAAD-US	G2	IIB	Primary
DO51676	PAAD-US	G3	IIB	Primary
DO51677	PAAD-US	G3	IIB	Primary
DO51678	PAAD-US	G2	IIB	Primary
DO51683	PAAD-US	G3	IIB	Primary
DO51686	PAAD-US	G2	IIB	Primary
DO51694	PAAD-US	G1	IIB	Primary
DO51695	PAAD-US	G2	IIB	Primary
DO51696	PAAD-US	G2	IIB	Primary
DO51697	PAAD-US	G3	IIB	Primary
DO51701	PAAD-US	G3	IIB	Primary
DO51703	PAAD-US	G2	IIB	Primary
DO51705	PAAD-US	G2	IIB	Primary
DO51707	PAAD-US	G1	IIB	Primary
DO51708	PAAD-US	G2	IIB	Primary
DO51712	PAAD-US	G3	IIB	Primary
DO51713	PAAD-US	G2	IIB	Primary
DO51714	PAAD-US	G3	IIB	Primary
DO51718	PAAD-US	G3	IIB	Primary
DO51721	PAAD-US	G2	IIB	Primary
DO51722	PAAD-US	G2	IIB	Primary
DO32796	PAAD-US	G2	III	Primary
DO46621	PAAD-US	G1	III	Primary
DO32772	PAAD-US	G3	IV	Metastasis
DO46671	PAAD-US	G2	IV	Metastasis
DO51720	PAAD-US	G2	IV	Metastasis
DO32829	PACA-AU	G2	T2N0MX	Primary
DO33480	PACA-AU	G3	T2N0MX	Primary
DO34905	PACA-AU	G3	T2N0MX	Primary
DO34432	PACA-AU	G3	T2N1MX	Primary
DO33168	PACA-AU	G3	T3N0MX	Primary
DO33376	PACA-AU	G2	T3N0MX	Primary
DO33400	PACA-AU	G2	T3N0MX	Primary
DO33408	PACA-AU	G2	T3N0MX	Primary
DO33472	PACA-AU	G2	T3N0MX	Primary
DO33984	PACA-AU	G2	T3N0MX	Primary
DO34448	PACA-AU	G2	T3N0MX	Primary
DO34680	PACA-AU	G2	T3N0MX	Primary
DO34696	PACA-AU	G3	T3N0MX	Primary
DO34817	PACA-AU	G1	T3N0MX	Primary
DO34849	PACA-AU	G2	T3N0MX	Primary
DO34945	PACA-AU	G2	T3N0MX	Primary
DO49113	PACA-AU	G2	T3N0MX	Primary
DO49135	PACA-AU	G2	T3N0MX	Primary
DO49170	PACA-AU	G2	T3N0MX	Primary
DO49193	PACA-AU	G3	T3N0MX	Primary
DO32887	PACA-AU	G3	T3N1bM1	Metastasis
DO32860	PACA-AU	G2	T3N1bMX	Primary
DO32863	PACA-AU	G3	T3N1bMX	Primary
DO32875	PACA-AU	G3	T3N1bMX	Primary
DO32900	PACA-AU	G3	T3N1bMX	Primary
DO32936	PACA-AU	G3	T3N1bMX	Primary
DO33600	PACA-AU	G3	T3N1bMX	Primary
DO34264	PACA-AU	G2	T3N1bMX	Primary
DO49079	PACA-AU	G3	T3N1bMX	Primary
DO49078	PACA-AU	G2	T3N1M0	Primary
DO49166	PACA-AU	G3	T3N1M0	Primary
DO34736	PACA-AU	G2	T3N1M1	Metastasis
DO32860	PACA-AU	G2	T3N1MX	Primary
DO32878	PACA-AU	G3	T3N1MX	Primary
DO32900	PACA-AU	G3	T3N1MX	Primary
DO32936	PACA-AU	G3	T3N1MX	Primary
DO33128	PACA-AU	G3	T3N1MX	Primary
DO33256	PACA-AU	G2	T3N1MX	Primary
DO33336	PACA-AU	G2	T3N1MX	Primary
DO33344	PACA-AU	G2	T3N1MX	Primary
DO33392	PACA-AU	G2	T3N1MX	Primary
DO33512	PACA-AU	G2	T3N1MX	Primary
DO33528	PACA-AU	G2	T3N1MX	Primary
DO33528	PACA-AU	G2	T3N1Mx	Primary
DO33544	PACA-AU	G2	T3N1MX	Primary
DO34240	PACA-AU	G3	T3N1MX	Primary
DO34288	PACA-AU	G2	T3N1MX	Primary
DO34336	PACA-AU	G2	T3N1MX	Primary
DO34504	PACA-AU	G2	T3N1MX	Primary
DO34600	PACA-AU	G3	T3N1MX	Primary
DO34608	PACA-AU	G2	T3N1MX	Primary
DO34640	PACA-AU	G3	T3N1MX	Primary
DO34656	PACA-AU	G2	T3N1MX	Primary
DO34720	PACA-AU	G2	T3N1MX	Primary
DO34785	PACA-AU	G2	T3N1MX	Primary
DO34793	PACA-AU	G2	T3N1MX	Primary
DO34801	PACA-AU	G2	T3N1MX	Primary
DO49090	PACA-AU	G3	T3N1MX	Primary
DO49127	PACA-AU	G2	T3N1MX	Primary
DO49129	PACA-AU	G2	T3N1MX	Primary
DO49130	PACA-AU	G2	T3N1MX	Primary
DO49133	PACA-AU	G2	T3N1MX	Primary
DO49138	PACA-AU	G3	T3N1MX	Primary
DO49164	PACA-AU	G2	T3N1MX	Primary
DO49168	PACA-AU	G3	T3N1MX	Primary
DO49172	PACA-AU	G3	T3N1MX	Primary
DO49175	PACA-AU	G2	T3N1MX	Primary
DO49178	PACA-AU	G2	T3N1MX	Primary
DO49181	PACA-AU	G2	T3N1MX	Primary
DO49184	PACA-AU	G3	T3N1MX	Primary
DO49185	PACA-AU	G3	T3N1MX	Primary
DO49198	PACA-AU	G2	T3N1MX	Primary
DO49183	PACA-AU	G2	T4N1M1	Metastasis
DO49074	PACA-AU	G3	TXNXM1	Metastasis
DO49074	PACA-AU	X	TXNXM1	Metastasis
DO51484	PACA-CA	G1	IA	Primary
DO221545	PACA-CA	G2	IB	Primary
DO35136	PACA-CA	G1	IB	Primary
DO35148	PACA-CA	G2	IB	Primary
DO35226	PACA-CA	G3	IB	Primary
DO49418	PACA-CA	G1	IB	Primary
DO51474	PACA-CA	G3	IB	Primary
DO51523	PACA-CA	G3	IB	Primary
DO51533	PACA-CA	G3	IB	Primary
DO221541	PACA-CA	G2	IIA	Primary
DO221542	PACA-CA	G4	IIA	Primary
DO224642	PACA-CA	G3	IIA	Primary
DO224719	PACA-CA	X	IIA	Primary
DO35128	PACA-CA	G2	IIA	Primary
DO35228	PACA-CA	G2	IIA	Primary
DO35360	PACA-CA	G2	IIA	Primary
DO35454	PACA-CA	G1	IIA	Primary
DO49427	PACA-CA	G3	IIA	Primary
DO49430	PACA-CA	G3	IIA	Primary
DO49457	PACA-CA	G2	IIA	Primary
DO49478	PACA-CA	G1	IIA	Primary
DO51464	PACA-CA	G1	IIA	Primary
DO51481	PACA-CA	G3	IIA	Primary
DO51482	PACA-CA	G2	IIA	Primary
DO51489	PACA-CA	G2	IIA	Primary
DO51491	PACA-CA	G2	IIA	Primary
DO51506	PACA-CA	G2	IIA	Primary
DO51522	PACA-CA	G2	IIA	Primary
DO51524	PACA-CA	G1	IIA	Primary
DO51530	PACA-CA	G2	IIA	Primary
DO51540	PACA-CA	G4	IIA	Primary
DO51548	PACA-CA	G2	IIA	Primary
DO221539	PACA-CA	G4	IIB	Primary
DO221540	PACA-CA	G3	IIB	Primary
DO221543	PACA-CA	G3	IIB	Primary
DO221546	PACA-CA	G3	IIB	Primary
DO224575	PACA-CA	G2	IIB	Primary
DO224633	PACA-CA	G3	IIB	Primary
DO224648	PACA-CA	G3	IIB	Primary
DO224656	PACA-CA	G2	IIB	Primary
DO224688	PACA-CA	G3	IIB	Primary
DO224705	PACA-CA	G3	IIB	Primary
DO224712	PACA-CA	G3	IIB	Primary
DO224714	PACA-CA	G3	IIB	Primary
DO224724	PACA-CA	G3	IIB	Primary
DO224734	PACA-CA	G2	IIB	Primary
DO224740	PACA-CA	G1	IIB	Primary
DO224745	PACA-CA	G2	IIB	Primary
DO224758	PACA-CA	G3	IIB	Primary
DO224764	PACA-CA	G2	IIB	Primary
DO224770	PACA-CA	G2	IIB	Primary
DO224776	PACA-CA	G2	IIB	Primary
DO224779	PACA-CA	G2	IIB	Primary
DO224782	PACA-CA	X	IIB	Primary
DO224784	PACA-CA	G2	IIB	Primary
DO35082	PACA-CA	G1	IIB	Primary
DO35083	PACA-CA	G2	IIB	Primary
DO35085	PACA-CA	G2	IIB	Primary
DO35098	PACA-CA	G2	IIB	Primary
DO35116	PACA-CA	G2	IIB	Primary
DO35126	PACA-CA	G2	IIB	Primary
DO35140	PACA-CA	G2	IIB	Primary
DO35144	PACA-CA	G2	IIB	Primary
DO35152	PACA-CA	G3	IIB	Primary
DO35184	PACA-CA	G1	IIB	Primary
DO35198	PACA-CA	G1	IIB	Primary
DO35222	PACA-CA	G2	IIB	Primary
DO35230	PACA-CA	G2	IIB	Primary
DO35236	PACA-CA	G1	IIB	Primary
DO35258	PACA-CA	G2	IIB	Primary
DO35290	PACA-CA	G2	IIB	Primary
DO35305	PACA-CA	G2	IIB	Primary
DO35330	PACA-CA	G1	IIB	Primary
DO35350	PACA-CA	G2	IIB	Primary
DO35365	PACA-CA	G1	IIB	Primary
DO35424	PACA-CA	G2	IIB	Primary
DO35442	PACA-CA	G4	IIB	Primary
DO35496	PACA-CA	G2	IIB	Primary
DO49419	PACA-CA	G2	IIB	Primary
DO49420	PACA-CA	G2	IIB	Primary
DO49424	PACA-CA	G2	IIB	Primary
DO49433	PACA-CA	G3	IIB	Primary
DO49436	PACA-CA	G3	IIB	Primary
DO49439	PACA-CA	G3	IIB	Primary
DO49442	PACA-CA	G1	IIB	Primary
DO49448	PACA-CA	G2	IIB	Primary
DO49451	PACA-CA	G2-G3	IIB	Primary
DO49454	PACA-CA	G2	IIB	Primary
DO49460	PACA-CA	G2	IIB	Primary
DO49463	PACA-CA	G3	IIB	Primary
DO49469	PACA-CA	G2	IIB	Primary
DO49472	PACA-CA	G2	IIB	Primary
DO49475	PACA-CA	G2	IIB	Primary
DO49481	PACA-CA	G2	IIB	Primary
DO51465	PACA-CA	G1	IIB	Primary
DO51466	PACA-CA	G2	IIB	Primary
DO51469	PACA-CA	G3	IIB	Primary
DO51470	PACA-CA	G2	IIB	Primary
DO51472	PACA-CA	G2	IIB	Primary
DO51473	PACA-CA	G3	IIB	Primary
DO51475	PACA-CA	G1	IIB	Primary
DO51478	PACA-CA	G2	IIB	Primary
DO51480	PACA-CA	G3	IIB	Primary
DO51483	PACA-CA	G3	IIB	Primary
DO51485	PACA-CA	G3	IIB	Primary
DO51487	PACA-CA	G4	IIB	Primary
DO51490	PACA-CA	G2	IIB	Primary
DO51492	PACA-CA	G2	IIB	Primary
DO51493	PACA-CA	G3	IIB	Primary
DO51494	PACA-CA	G3	IIB	Primary
DO51495	PACA-CA	G3	IIB	Primary
DO51496	PACA-CA	G3	IIB	Primary
DO51497	PACA-CA	G2	IIB	Primary
DO51498	PACA-CA	X	IIB	Primary
DO51501	PACA-CA	G3	IIB	Primary
DO51503	PACA-CA	G3	IIB	Primary
DO51504	PACA-CA	G2	IIB	Primary
DO51505	PACA-CA	G2	IIB	Primary
DO51507	PACA-CA	G3	IIB	Primary
DO51509	PACA-CA	G3	IIB	Primary
DO51510	PACA-CA	G1	IIB	Primary
DO51511	PACA-CA	G2	IIB	Primary
DO51512	PACA-CA	G3	IIB	Primary
DO51513	PACA-CA	G1	IIB	Primary
DO51514	PACA-CA	G1	IIB	Primary
DO51517	PACA-CA	G3	IIB	Primary
DO51518	PACA-CA	G3	IIB	Primary
DO51519	PACA-CA	G3	IIB	Primary
DO51525	PACA-CA	G2	IIB	Primary
DO51526	PACA-CA	G2	IIB	Primary
DO51527	PACA-CA	G2	IIB	Primary
DO51528	PACA-CA	G3-G4	IIB	Primary
DO51531	PACA-CA	G3	IIB	Primary
DO51532	PACA-CA	G1	IIB	Primary
DO51534	PACA-CA	G2	IIB	Primary
DO51536	PACA-CA	G3	IIB	Primary
DO51537	PACA-CA	G2	IIB	Primary
DO51538	PACA-CA	G2	IIB	Primary
DO51541	PACA-CA	G4	IIB	Primary
DO51542	PACA-CA	G2	IIB	Primary
DO51543	PACA-CA	G2	IIB	Primary
DO51545	PACA-CA	G3	IIB	Primary
DO51549	PACA-CA	G2	IIB	Primary
DO35406	PACA-CA	G2	III	Primary
DO51467	PACA-CA	G3	III	Primary
DO51502	PACA-CA	G3	III	Primary
DO221544	PACA-CA	X	IV	Metastasis
DO224750	PACA-CA	G3	IV	Metastasis
DO35132	PACA-CA	G2	IV	Metastasis

## Sheet: Table S2
LR pairs	p-value in PAAD-US	p-value in PACA-AU	p-value in PACA-CA	HR in PAAD-US	HR in PACA-AU	HR in PACA-CA	Edgington's meta p-value	Storey's q-value
SEMA4B->DCBLD2	0.005879	0.000727	0.000583	1.9727	3.35741	2.00285	6.19e-08	7.41e-05
IL20->IL20RB	0.001693	0.005293	0.010919	2.83123	2.57254	1.4843	9.57e-07	0.0003
IL26->IL20RB	0.001693	0.005293	0.010919	2.83123	2.57254	1.4843	9.57e-07	0.0003
IL24->IL20RB	0.002342	0.011509	0.004346	2.54156	2.25075	1.54202	1e-06	0.0003
WNT9B->FZD8	0.011162	0.006779	0.004845	0.478001	0.384383	0.657197	1.97e-06	0.000472
APOE->LRP1	0.00723	0.014978	0.005832	0.535607	0.454929	0.647865	3.67e-06	0.000733
RSPO4->LGR5	0.011798	0.017934	0.000784	0.350203	0.489234	0.57511	4.74e-06	0.00081
GDF3->TDGF1	0.003437	0.025888	0.011098	0.437133	0.458794	0.6119	1.1e-05	0.001317
WNT3A->FZD8	0.003636	0.016575	0.017717	0.424662	0.426892	0.715496	9.09e-06	0.001317
DKK1->KREMEN1	0.017739	0.002165	0.01984	2.12996	2.94922	1.40814	1.05e-05	0.001317
NGF->SORT1	0.017592	0.013796	0.014698	0.583611	0.444699	0.691674	1.63e-05	0.001775
IL19->IL20RB	0.002205	0.039279	0.006476	2.66125	2.01365	1.52582	1.84e-05	0.001833
DSC3->DSG4	0.008502	0.029282	0.012581	2.2981	2.359	1.81088	2.13e-05	0.00196
WNT3->FZD8	0.013866	0.034176	0.005138	0.481251	0.448187	0.696072	2.51e-05	0.001999
WNT8A->FZD8	0.024634	0.016575	0.011391	0.520127	0.426892	0.693024	2.43e-05	0.001999
ICOSLG->CD28	0.000253	0.05566	0.005986	0.320791	0.6076	0.605321	3.95e-05	0.002227
NTN1->NEO1	0.005921	0.016676	0.036292	0.409813	0.427594	0.719262	3.4e-05	0.002227
FGF9->FGFR4	0.012787	0.048054	0.002723	0.43111	0.458132	0.585989	4.28e-05	0.002227
DSC3->DSG1	0.014698	0.029282	0.017497	2.06006	2.359	1.69869	3.87e-05	0.002227
DSG1->DSC3	0.014698	0.029282	0.017497	2.06006	2.359	1.69869	3.87e-05	0.002227
WNT1->FZD8	0.024634	0.016575	0.017717	0.520127	0.426892	0.715496	3.41e-05	0.002227
AREG->EGFR	0.026292	0.013517	0.023748	1.62791	2.23163	1.43565	4.28e-05	0.002227
BDNF->SORT1	0.028518	0.013796	0.014043	0.611926	0.444699	0.689305	2.98e-05	0.002227
RSPO3->FZD8	0.022505	0.017594	0.030669	0.504072	0.530649	0.764031	5.91e-05	0.002718
FGA->ITGA2B	0.025123	0.000556	0.044695	2.29252	3.41586	1.33418	5.81e-05	0.002718
IHH->BOC	0.032494	0.007458	0.0299	0.486384	0.444846	0.671566	5.68e-05	0.002718
SHH->BOC	0.004877	0.066692	0.002413	0.491328	0.593924	0.577911	6.75e-05	0.002991
SEMA6A->PLXNA4	0.018522	0.03684	0.020387	0.504723	0.498607	0.694797	7.24e-05	0.003096
SHH->SMO	0.000282	0.079334	0.002378	0.303683	0.524763	0.599917	9.19e-05	0.003791
NRTN->GFRA1	0.013276	0.048134	0.022114	0.540036	0.559273	0.718504	9.71e-05	0.003873
NTS->SORT1	0.03404	0.013796	0.039763	0.561907	0.444699	0.693663	0.000112	0.004323
SHH->PTCH1	0.051295	0.02749	0.009737	0.476795	0.482934	0.66847	0.000116	0.004323
ICOSLG->CTLA4	0.000176	0.090392	0.00125	0.314309	0.628459	0.553175	0.000129	0.004379
SHH->PTCH2	0.006407	0.073373	0.012168	0.394939	0.531126	0.68172	0.00013	0.004379
RELN->ITGA3	0.039168	0.000155	0.053139	1.64208	4.19252	1.48559	0.000132	0.004379
FGF1->FGFR4	0.058554	0.019473	0.01357	0.503096	0.422173	0.650658	0.000128	0.004379
TGM2->ITGB3	0.063467	0.035863	0.002442	1.96145	2.06707	1.76967	0.000176	0.005532
RSPO2->LGR5	0.082049	0.017934	0.001344	0.484263	0.489234	0.593494	0.000173	0.005532
CXCL14->CXCR4	0.062163	0.00075	0.045185	0.590747	0.287709	0.685367	0.000211	0.006459
RSPO1->LGR5	0.090538	0.017934	0.001344	0.495871	0.489234	0.593494	0.000221	0.006603
ZG16B->CXCR4	0.008434	0.097695	0.006276	0.456412	0.583752	0.66685	0.000237	0.006908
IHH->PTCH1	0.029906	0.067074	0.017582	0.475628	0.608586	0.664381	0.000251	0.006973
ANGPT1->TEK	0.068424	0.001631	0.044407	0.64034	0.321481	0.71463	0.00025	0.006973
DHH->PTCH1	0.004056	0.0474	0.070287	0.412548	0.636871	0.709016	0.000301	0.007497
SHH->LRP2	0.009182	0.065166	0.044444	0.382741	0.512426	0.74383	0.000279	0.007497
FGF18->FGFR4	0.011006	0.098968	0.009763	0.423466	0.528257	0.64551	0.000286	0.007497
SLIT3->ROBO2	0.016549	0.037702	0.065936	0.482282	0.524921	0.769938	0.000289	0.007497
RGMB->NEO1	0.059845	0.034713	0.026736	0.633492	0.449133	0.708353	0.000297	0.007497
ANGPT4->TEK	0.05851	0.01675	0.055238	0.642183	0.417794	0.71668	0.00037	0.009045
NTNG2->LRRC4	0.031744	0.048189	0.052151	0.493425	0.636803	0.693599	0.000384	0.009191
ANXA1->EGFR	0.054665	0.030323	0.051702	1.67335	1.94773	1.38381	0.000426	0.009987
LRPAP1->SORT1	0.114451	0.020136	0.008377	0.675194	0.478296	0.676902	0.000487	0.011206
NLGN1->NRXN3	0.05061	0.024043	0.069615	0.585824	0.444518	0.739263	0.0005	0.011298
CORT->SSTR1	0.059976	0.076664	0.010191	0.449326	0.544045	0.602725	0.000528	0.011691
FGF16->FGFR4	0.044572	0.098968	0.012391	0.506718	0.528257	0.649343	0.000632	0.012195
FGF17->FGFR4	0.044572	0.098968	0.012391	0.506718	0.528257	0.649343	0.000632	0.012195
FGF20->FGFR4	0.044572	0.098968	0.009649	0.506718	0.528257	0.64534	0.000599	0.012195
FGF21->FGFR4	0.044572	0.098968	0.012391	0.506718	0.528257	0.649343	0.000632	0.012195
FGF23->FGFR4	0.044572	0.098968	0.012391	0.506718	0.528257	0.649343	0.000632	0.012195
FGF4->FGFR4	0.044572	0.098968	0.012391	0.506718	0.528257	0.649343	0.000632	0.012195
FGF6->FGFR4	0.044572	0.098968	0.012391	0.506718	0.528257	0.649343	0.000632	0.012195
FGF8->FGFR4	0.044572	0.098968	0.012391	0.506718	0.528257	0.649343	0.000632	0.012195
HAS2->HMMR	0.147911	0.001312	0.014339	1.67377	2.15228	1.47432	0.000729	0.013851
FGB->ITGA2B	0.104235	0.020623	0.046601	1.76433	2.22661	1.47803	0.00084	0.015707
IHH->PTCH2	0.005767	0.037388	0.138361	0.406199	0.420738	0.783586	0.000997	0.018048
FGF3->FGFR4	0.070992	0.098968	0.012391	0.52001	0.528257	0.649343	0.001011	0.018048
WNT7B->FZD10	0.118546	0.060676	0.001346	1.55038	1.63921	1.71415	0.000981	0.018048
GHRL->MLNR	0.004646	0.163419	0.017756	0.506266	0.734418	0.617743	0.001069	0.018817
SEMA7A->ITGB1	0.040393	0.083085	0.067888	1.77731	1.67226	1.4732	0.001168	0.020255
TGM2->SDC4	0.139867	0.050681	0.007235	1.5302	1.98174	1.74268	0.001289	0.022042
ANXA1->DYSF	0.09748	0.060304	0.044334	1.59863	1.83807	1.4551	0.001376	0.023192
IL31->IL31RA	0.15824	0.000417	0.045519	1.55364	2.85921	1.43066	0.001419	0.023576
FGF5->FGFR4	0.012787	0.182382	0.012391	0.43111	0.570107	0.649343	0.00149	0.024428
ANXA1->FPR1	0.094945	0.060304	0.059336	1.60297	1.83807	1.40457	0.001647	0.026629
APOE->LRP5	0.036916	0.12024	0.061691	0.528946	0.607801	0.751923	0.001747	0.026798
PROC->TEK	0.051143	0.14435	0.02266	0.704449	0.631489	0.6787	0.00173	0.026798
DKK1->LRP4	0.067489	0.092994	0.057841	1.68077	1.63992	1.45824	0.001734	0.026798
ANXA1->FPR3	0.096687	0.060304	0.059336	1.59996	1.83807	1.40457	0.001687	0.026798
LRPAP1->LRP8	0.098713	0.071846	0.050574	0.580515	0.516421	0.779373	0.001802	0.027297
CALCA->RAMP2	0.027516	0.035735	0.16639	0.589866	0.478876	0.797281	0.002018	0.030167
TGM2->ADGRG1	0.063467	0.023646	0.143427	1.96145	2.30785	1.3562	0.002042	0.030167
NTF4->NGFR	0.077516	0.057327	0.099382	0.65626	0.566723	1.33797	0.002142	0.031251
RELN->LRP8	0.00276	0.186301	0.049751	0.345407	0.674499	0.74861	0.00227	0.03144
CD226->NECTIN2	0.020081	0.007175	0.212116	0.503695	0.466198	0.950562	0.002286	0.03144
NECTIN2->CD226	0.020081	0.007175	0.212116	0.503695	0.466198	0.950562	0.002286	0.03144
NPY->NPY4R	0.021041	0.096086	0.120183	0.439136	0.577635	1.2172	0.002227	0.03144
ANXA1->FPR2	0.064684	0.060304	0.112709	1.7566	1.83807	1.31365	0.002238	0.03144
UCN->CRHR2	0.107082	0.021591	0.112683	0.579941	1.71531	0.706778	0.002343	0.031504
HMGB1->SDC1	0.16087	0.065339	0.014393	1.43754	0.65071	1.52906	0.002321	0.031504
INHA->TGFBR3	0.092861	0.010128	0.139274	0.698899	0.487826	0.700206	0.00237	0.031507
NTF4->NTRK1	0.164952	0.032324	0.047622	1.33264	1.9954	1.40335	0.002448	0.032188
A2M->LRP1	0.150582	0.009324	0.087758	0.797257	0.43094	0.797125	0.002532	0.032929
TNFSF13->SDC2	0.017528	0.128108	0.106599	0.455032	0.566898	0.728783	0.002675	0.034412
LRPAP1->LRP2	0.12857	0.064641	0.061089	0.637008	0.540745	0.747743	0.002741	0.034889
LAMC2->ITGA3	0.149212	0.100934	0.009621	1.40372	1.80173	1.7223	0.002921	0.036631
LRPAP1->LRP1	0.22285	0.020643	0.016791	0.836593	0.460975	0.724828	0.002939	0.036631
FGF7->FGFR2	0.005324	0.23704	0.019472	0.375667	0.650256	0.621439	0.002992	0.036906
NRTN->RET	0.16422	0.050701	0.051244	0.650895	0.589598	0.749983	0.003143	0.038328
RGMA->NEO1	0.206552	0.035961	0.024453	0.704347	0.453636	0.709772	0.003171	0.038328
CCL24->CCR2	0.007231	0.16889	0.093902	0.480418	0.589151	0.760244	0.003281	0.038493
WNT7A->FZD9	0.11913	0.089882	0.060551	1.52844	1.90831	1.44389	0.003265	0.038493
LAMA2->DAG1	0.173018	0.038358	0.057635	0.792716	0.598592	0.740323	0.003245	0.038493
GDNF->GFRA1	0.01001	0.066116	0.196481	0.524396	0.609719	0.749149	0.003376	0.039224
SHH->GPC5	0.008776	0.213735	0.052913	0.396814	0.591453	0.732326	0.003482	0.039682
APELA->APLNR	0.030086	0.00571	0.238773	0.64817	0.428563	0.835418	0.00345	0.039682
EREG->ERBB4	0.018032	0.002202	0.25929	2.11408	2.52968	1.01111	0.00364	0.04109
PSAP->LRP1	0.075881	0.020986	0.187125	0.668629	0.491925	0.854003	0.003817	0.042689
NXPH1->NRXN3	0.092385	0.058401	0.135145	0.636877	0.573917	0.825706	0.003896	0.043166
PTN->PTPRB	0.032823	0.104994	0.15185	0.561771	0.660996	0.757446	0.004051	0.043599
NAMPT->INSR	0.052555	0.13975	0.098688	1.69236	1.39004	1.23219	0.004107	0.043599
TG->ASGR1	0.183393	0.026298	0.079421	0.740029	1.8526	0.819054	0.004028	0.043599
VEGFA->GPC1	0.252228	0.036306	0.00166	1.17671	2.09944	1.93652	0.004073	0.043599
SEMA3A->NRP1	0.266497	0.009265	0.015482	1.49286	2.0174	1.49893	0.004117	0.043599
PTGS2->CAV1	0.015372	0.111746	0.168971	1.76231	1.68746	1.33292	0.004326	0.044287
ARTN->GFRA1	0.027357	0.114144	0.154393	0.588766	0.621811	0.741902	0.004318	0.044287
MDK->LRP1	0.272748	0.014978	0.008458	0.847613	0.454929	0.653965	0.00433	0.044287
C4BPA->LRP1	0.277743	0.004127	0.012399	0.858231	0.402761	0.68274	0.004247	0.044287
ARF1->PLD2	0.159247	0.056305	0.082864	0.507552	0.504424	0.759546	0.004429	0.044913
GPC3->CD81	0.15042	0.085326	0.070555	0.789625	0.566027	0.731709	0.00479	0.048159
ICOS->ICOSLG	0.000647	0.090392	0.220002	0.328913	0.628459	0.818607	0.005015	0.049596
ICOSLG->ICOS	0.000647	0.090392	0.220002	0.328913	0.628459	0.818607	0.005015	0.049596
TDGF1->ACVR1B	0.087166	0.09098	0.135388	0.5927	0.540082	0.848559	0.005137	0.050382
NECTIN2->PVRIG	0.091012	0.011914	0.212116	0.657008	0.495467	0.950562	0.005211	0.050697
ASIP->MC1R	0.060638	0.011366	0.247324	0.51125	2.1568	0.788827	0.005427	0.052368
DHH->BOC	0.09982	0.013364	0.207281	0.735457	0.496941	0.865662	0.005485	0.052507
FGA->ITGB3	0.124707	0.155056	0.048148	1.90275	1.6488	1.38109	0.005876	0.055806
APOD->LEPR	0.058031	0.179416	0.092376	0.747087	0.657898	0.823351	0.00598	0.05634
EDN3->EDNRB	0.008574	0.28255	0.039662	0.499205	0.707462	0.700202	0.006032	0.056391
FGF2->FGFR3	0.24181	0.069837	0.024809	1.41904	1.88152	0.636706	0.006348	0.058881
ADAM17->ITGB1	0.071896	0.071765	0.194402	1.64843	1.69806	1.35779	0.006439	0.059269
PSPN->GFRA4	0.140653	0.0154	0.184058	0.630393	2.01638	0.691363	0.006557	0.059893
LGI4->ADAM22	0.236303	0.025603	0.081761	0.784092	0.501753	1.33074	0.006765	0.061323
DSC3->DSG3	0.003441	0.300075	0.042768	2.14198	1.39734	1.53127	0.006921	0.062263
TNFSF15->TNFRSF6B	0.202801	0.144278	0.000186	1.08478	1.81971	0.520194	0.00698	0.062325
BMP8A->ACVR2A	0.014215	0.146067	0.188262	0.585022	0.712808	0.842212	0.007057	0.062549
ARF1->CHRM3	0.128829	0.050115	0.174291	0.465686	0.498919	0.839062	0.007346	0.06463
F2->ITGA2B	0.023502	0.148916	0.183351	0.523863	1.47977	1.10904	0.007505	0.065093
AGRP->SDC3	0.047542	0.27328	0.034981	0.547733	0.69147	0.728329	0.007507	0.065093
SLAMF6->SLAMF6	0.209827	0.135957	0.010917	0.717129	0.617617	0.585458	0.007564	0.065115
CXCL16->CXCR6	0.003142	0.048157	0.306961	0.353937	0.542192	0.877611	0.007664	0.06534
VIP->VIPR1	0.10916	0.212343	0.03816	0.63829	0.703514	0.627013	0.007754	0.06534
C1QB->LRP1	0.323542	0.016767	0.0192	0.90738	0.457133	0.67445	0.007744	0.06534
IL33->IL1RL1	0.020434	0.262974	0.081984	0.476833	0.630098	0.678836	0.008131	0.066636
ADAM9->ITGB1	0.047313	0.244673	0.07265	1.76013	1.31405	1.35665	0.00808	0.066636
ADM->CALCR	0.118022	0.230169	0.016273	1.354	1.61388	1.70351	0.008069	0.066636
ECM1->ITGB4	0.212381	0.119626	0.032937	1.1155	1.48893	1.49681	0.008101	0.066636
AGRP->MC3R	0.171289	0.193025	0.003757	0.626363	0.694021	0.547147	0.008311	0.067649
ADAM9->ITGA3	0.101141	0.260744	0.008369	1.58394	1.34824	1.48932	0.00846	0.067936
WNT7B->FZD8	0.121373	0.170456	0.078098	1.51024	1.39831	1.27393	0.008437	0.067936
ADM->MRGPRX2	0.118022	0.230169	0.023634	1.354	1.61388	1.62795	0.008568	0.068345
SLURP1->CHRNA7	0.052553	0.314423	0.012657	0.553291	0.641582	0.58813	0.009119	0.072143
SPP1->ITGA4	0.066734	0.180719	0.132812	1.73314	1.68108	1.46145	0.009164	0.072143
OMG->TNFRSF1B	0.048895	0.116326	0.218414	0.621564	0.582094	0.780734	0.00941	0.073594
SPP1->ITGA9	0.073979	0.180719	0.132812	1.76948	1.68108	1.46145	0.009698	0.074868
SPP1->ITGB3	0.073979	0.180719	0.132812	1.76948	1.68108	1.46145	0.009698	0.074868
SFRP1->FZD2	0.020994	0.127221	0.243253	0.55127	0.710763	1.21506	0.009999	0.076203
PTGS2->PTGDR2	0.044694	0.281526	0.064759	1.45334	1.49535	1.45419	0.009961	0.076203
NGF->NGFR	0.065437	0.028421	0.303696	0.620477	0.542452	1.20914	0.010472	0.078128
NCR3LG1->NCR3	0.075222	0.306223	0.016615	0.600988	0.737631	0.616955	0.010512	0.078128
FGB->ITGA5	0.292304	0.074745	0.030738	1.26119	1.636	1.4649	0.010491	0.078128
VEGFA->NRP1	0.345406	0.022776	0.02819	1.06782	2.20337	1.48052	0.010379	0.078128
ICAM2->ITGB2	0.071367	0.283842	0.048158	0.599824	0.705505	1.47987	0.010938	0.079802
DLK1->NOTCH4	0.08919	0.09193	0.223872	0.681186	1.63178	0.872853	0.011071	0.079802
SPP1->ITGB5	0.11644	0.244101	0.04267	1.51998	1.53029	1.55401	0.010926	0.079802
NECTIN2->TIGIT	0.185698	0.007175	0.212116	0.709421	0.466198	0.950562	0.011071	0.079802
TIGIT->NECTIN2	0.185698	0.007175	0.212116	0.709421	0.466198	0.950562	0.011071	0.079802
SERPINE2->LRP1	0.376406	0.012781	0.016839	0.881326	0.44834	0.700694	0.011156	0.079934
TGM2->ITGB1	0.293691	0.099015	0.014481	1.52213	1.67997	1.69621	0.011252	0.080011
FGF19->FGFR4	0.322749	0.080284	0.004748	0.703727	0.544337	0.599891	0.011301	0.080011
PDGFB->LRP1	0.381199	0.014978	0.012399	0.872257	0.454929	0.68274	0.011368	0.080011
NXPH3->NRXN3	0.296451	0.022186	0.09117	0.801734	0.552879	0.780898	0.011471	0.080265
AGT->AGTR1	0.062977	0.349103	0.00065	0.667861	0.716679	0.638133	0.011718	0.081446
PODXL->SELL	0.240571	0.147501	0.025335	1.43699	1.63156	1.57775	0.011776	0.081446
WNT3A->FZD6	0.033856	0.075217	0.306094	1.86899	1.77475	1.20043	0.011927	0.082017
PSPN->GFRA1	0.01001	0.08359	0.327758	0.524396	0.634623	0.806952	0.012468	0.084766
COL2A1->ITGA10	0.066637	0.109017	0.245696	0.531145	1.65949	0.810971	0.012467	0.084766
WNT2->FZD8	0.359561	7.02e-05	0.063206	0.767063	0.262773	0.792325	0.0126	0.085178
DKK1->KREMEN2	0.407584	0.001302	0.016335	1.28709	2.96649	1.56179	0.012814	0.08614
FGG->ITGA5	0.216	0.188852	0.021603	1.34385	1.46046	1.49667	0.012926	0.086407
CADM3->CADM3	0.164833	0.026112	0.24027	0.647028	0.543731	1.12537	0.013364	0.088346
WNT1->ROR2	0.218237	0.0031	0.20941	0.736604	0.439216	0.920778	0.01332	0.088346
PMCH->MCHR2	0.195517	0.181908	0.056548	0.704465	0.795427	1.45797	0.013622	0.089557
SEMA3C->NRP1	0.006657	0.409946	0.027793	2.32144	1.46582	1.34098	0.014627	0.090313
NECTIN2->CD96	0.016224	0.008781	0.420184	0.527028	0.473539	1.05903	0.014706	0.090313
ARTN->RET	0.023091	0.043143	0.378606	0.521449	0.569429	0.849216	0.014671	0.090313
SLAMF1->SLAMF1	0.0246	0.337422	0.08481	0.585158	0.884607	0.635293	0.014869	0.090313
DSC1->DSG3	0.033427	0.270954	0.137542	1.64319	1.42525	1.37314	0.014384	0.090313
L1CAM->EGFR	0.036253	0.023842	0.376947	1.50578	2.04895	1.10703	0.013913	0.090313
CNTN2->CNTN1	0.050345	0.017826	0.37844	0.605993	0.51972	1.29235	0.014847	0.090313
CNTN1->NOTCH1	0.056043	0.212031	0.174067	0.592996	0.700172	0.769154	0.014406	0.090313
ACE->BDKRB2	0.074607	0.027936	0.339687	0.522711	0.56078	0.88803	0.014414	0.090313
NTN3->NEO1	0.120611	0.28326	0.036292	0.682337	0.628139	0.719262	0.014213	0.090313
IL22->IL22RA2	0.203677	0.085714	0.155101	0.640233	1.81866	0.601439	0.014637	0.090313
TGFA->EGFR	0.225366	0.059037	0.15192	1.30225	1.89938	1.2533	0.013844	0.090313
MELTF->PLG	0.424288	0.011038	0.002518	0.772537	2.21977	1.86982	0.01399	0.090313
CHAD->ITGA2	0.426904	0.012101	0.007723	1.38705	2.45824	1.71846	0.014859	0.090313
COL2A1->ITGA2	0.426904	0.012101	0.007723	1.38705	2.45824	1.71846	0.014859	0.090313
ALKAL2->LTK	0.000713	0.428321	0.019987	0.26797	1.23611	0.717772	0.015089	0.091174
GZMB->CHRM3	0.277064	0.172473	0.000223	0.647929	0.610286	0.481902	0.015163	0.091174
PTMA->VIPR1	0.379349	0.00593	0.06712	1.04299	0.450065	1.40429	0.015432	0.092087
THBS1->ITGB1	0.399367	0.038922	0.014474	1.42794	1.86513	1.69299	0.015469	0.092087
NODAL->TDGF1	0.009594	0.06424	0.380745	0.435703	0.504184	0.875122	0.015656	0.092738
CCL16->CCR5	0.003474	0.45978	8.75e-05	0.449076	0.741397	0.460785	0.016579	0.095896
CCL4L1->CCR5	0.003474	0.45978	0.001224	0.449076	0.741397	0.497564	0.016701	0.095896
FGB->ITGB1	0.071896	0.050987	0.342049	1.64843	1.74657	1.22109	0.01675	0.095896
IHH->HHIP	0.221598	0.020425	0.221659	0.540923	0.459408	0.770143	0.016615	0.095896
ZG16B->TLR4	0.234256	0.010652	0.219272	0.750761	0.41471	0.81618	0.016669	0.095896
GDF5->ROR2	0.318166	0.0031	0.141916	0.790979	0.439216	0.868838	0.016562	0.095896
LPL->LRP1	0.424591	0.014978	0.025133	0.927061	0.454929	0.704557	0.016725	0.095896
ANGPT1->TIE1	0.002746	0.120298	0.345626	0.434226	0.640101	0.848765	0.017157	0.095945
ANGPTL1->TEK	0.005277	0.002316	0.462475	0.497064	0.3568	0.809844	0.017311	0.095945
CCL3L1->CCR5	0.007841	0.45978	0.001224	0.51046	0.741397	0.497564	0.017177	0.095945
CCL11->CCR5	0.090825	0.312783	0.066535	0.661855	0.692054	0.658817	0.01732	0.095945
JAM2->JAM3	0.122604	0.157374	0.189405	0.671537	0.650481	0.870068	0.017236	0.095945
JAM3->JAM2	0.122604	0.157374	0.189405	0.671537	0.650481	0.870068	0.017236	0.095945
CCN2->FGFR2	0.266392	0.189176	0.013247	0.682158	0.718782	0.62653	0.017173	0.095945
RELN->ITGB1	0.273099	0.071765	0.126119	1.41359	1.69806	1.32538	0.017413	0.096015
PYY->NPY4R	0.01116	0.049643	0.413735	0.438404	0.516313	1.27354	0.01781	0.096866
RTN4->S1PR2	0.208904	0.141457	0.124067	1.23146	1.55814	1.44392	0.017797	0.096866
LAMC2->ITGB1	0.302387	0.164031	0.008105	1.2481	1.51299	1.84027	0.017808	0.096866
THPO->MPL	0.00671	0.432384	0.03695	0.503616	0.880177	0.619207	0.01798	0.09691
CALR->ITGA3	0.151074	0.020753	0.303769	1.36979	1.98986	1.29129	0.017929	0.09691
DHH->PTCH2	0.001956	0.146994	0.332615	0.424975	0.674859	0.888931	0.018613	0.099426
CCL2->ACKR1	0.184383	0.245711	0.051176	0.748197	0.668751	0.739936	0.018579	0.099426
DKK2->LRP5	0.39645	0.080082	0.007444	0.677532	0.553087	0.634309	0.018894	0.100478
F7->F3	0.141907	0.27284	0.070903	1.61665	1.74348	1.54902	0.019091	0.100629
PLG->F3	0.141907	0.27284	0.070903	1.61665	1.74348	1.54902	0.019091	0.100629
FGG->ITGB1	0.074908	0.071765	0.342049	1.64282	1.69806	1.22109	0.019455	0.101655
ADM->RAMP2	0.250086	0.230169	0.008198	1.18294	1.61388	1.73726	0.019423	0.101655
RTN4->TNFRSF19	0.210307	0.137751	0.141624	1.23041	1.56323	1.37254	0.01957	0.101812
CD5L->CD5	0.016763	0.214708	0.2629	0.574856	0.675018	0.851859	0.020138	0.104311
CCN2->LRP1	0.487172	0.005105	0.004104	0.951739	0.374841	0.641254	0.020384	0.105133
MDK->ITGB1	0.059933	0.183426	0.255732	1.67829	1.46524	1.32859	0.02072	0.106406
CCL14->CCR5	0.039446	0.45978	0.001938	0.525342	0.741397	0.560224	0.020979	0.107277
ADAM15->ITGA9	0.103451	0.001462	0.397953	0.475644	0.306822	0.912644	0.021194	0.107912
PNOC->OPRL1	0.004449	0.370155	0.142747	0.477146	0.803083	1.22307	0.023078	0.108106
CD34->SELE	0.011746	0.299191	0.202242	0.50557	0.630977	0.818908	0.022524	0.108106
WNT9B->FZD5	0.015184	0.284465	0.22717	0.443177	0.753559	0.932723	0.024369	0.108106
CD96->NECTIN1	0.016224	0.467341	0.024204	0.527028	1.29028	1.508	0.02182	0.108106
NECTIN1->CD96	0.016224	0.467341	0.024204	0.527028	1.29028	1.508	0.02182	0.108106
UCN2->IL10RB	0.025381	0.25972	0.240327	0.540415	0.781398	0.867979	0.024176	0.108106
CALCB->CALCRL	0.050282	0.236674	0.235676	0.697883	0.664264	0.783538	0.023792	0.108106
SEMA6A->PLXNA2	0.06024	0.35279	0.110592	0.556082	0.6799	0.809923	0.023928	0.108106
NPFF->NPFFR1	0.067083	0.099428	0.34222	0.551644	1.63759	0.817778	0.021944	0.108106
MYOC->FZD10	0.067216	0.10811	0.348233	0.60267	0.573045	0.821455	0.023919	0.108106
NPNT->ITGB1	0.093315	0.147602	0.285352	1.55751	1.45737	1.29234	0.024293	0.108106
GDF11->ACVR1B	0.099095	0.218333	0.209042	0.601393	0.646367	0.867177	0.02432	0.108106
ADAM2->ITGB1	0.111685	0.071765	0.342049	1.5971	1.69806	1.22109	0.024186	0.108106
ANGPT1->ITGB1	0.111685	0.071765	0.342049	1.5971	1.69806	1.22109	0.024186	0.108106
CHAD->ITGB1	0.111685	0.071765	0.342049	1.5971	1.69806	1.22109	0.024186	0.108106
COL2A1->ITGB1	0.111685	0.071765	0.342049	1.5971	1.69806	1.22109	0.024186	0.108106
ICAM4->ITGB1	0.111685	0.071765	0.342049	1.5971	1.69806	1.22109	0.024186	0.108106
CCN4->ITGB1	0.111685	0.071765	0.342049	1.5971	1.69806	1.22109	0.024186	0.108106
LAMA1->ITGB1	0.111685	0.071765	0.342049	1.5971	1.69806	1.22109	0.024186	0.108106
MATN1->ITGB1	0.111685	0.071765	0.342049	1.5971	1.69806	1.22109	0.024186	0.108106
PLG->ITGB1	0.111685	0.071765	0.342049	1.5971	1.69806	1.22109	0.024186	0.108106
FGA->ITGB1	0.134615	0.050987	0.342049	1.53567	1.74657	1.22109	0.024484	0.108106
CCL19->CCRL2	0.154984	0.212757	0.1384	0.706379	0.657493	0.847515	0.02161	0.108106
HLA-E->KLRC2	0.156058	0.292428	0.075179	0.609101	0.722188	0.714622	0.023934	0.108106
FGF2->NRP1	0.156626	0.191946	0.164577	1.66206	1.40295	1.27922	0.02252	0.108106
CCL25->CCR9	0.181631	0.215098	0.112195	0.621242	0.638976	0.832156	0.021969	0.108106
RTN4->RTN4R	0.202629	0.176642	0.13949	1.23869	1.54145	1.41814	0.023268	0.108106
NPPC->NPR2	0.208933	0.029352	0.27992	0.706857	0.610024	0.772969	0.023193	0.108106
EFNB2->GRM5	0.299467	0.140612	0.071799	1.38434	0.723304	1.35347	0.022354	0.108106
VEGFA->NRP2	0.37158	0.092286	0.043056	1.16045	1.6808	1.50344	0.021711	0.108106
F9->LRP1	0.487172	0.014978	0.024859	0.951739	0.454929	0.704323	0.024395	0.108106
FCN2->LRP1	0.487172	0.014978	0.024859	0.951739	0.454929	0.704323	0.024395	0.108106
LIPC->LRP1	0.487172	0.014978	0.012399	0.951739	0.454929	0.68274	0.022705	0.108106
MMP13->LRP1	0.487172	0.014978	0.019125	0.951739	0.454929	0.658446	0.023608	0.108106
SERPINC1->LRP1	0.487172	0.014978	0.024859	0.951739	0.454929	0.704323	0.024395	0.108106
WNT3A->LRP1	0.487172	0.014978	0.024859	0.951739	0.454929	0.704323	0.024395	0.108106
SERPINE1->LRP2	0.084337	0.299941	0.145154	1.70681	1.40519	1.36773	0.024733	0.108802
WNT7A->FZD1	0.319007	0.065592	0.145478	1.21118	0.723331	1.28422	0.024824	0.108802
LAMA2->ITGB1	0.418892	0.06851	0.046691	1.28637	1.69128	1.5267	0.025392	0.110888
CCL18->CCR3	0.197022	0.216557	0.121591	0.753185	0.692691	1.42388	0.025546	0.111155
ALKAL1->ALK	0.016214	0.374846	0.146791	0.461688	0.811861	1.178	0.025932	0.112424
IL3->IL3RA	0.006978	0.34266	0.191163	0.411289	0.853241	0.758132	0.026361	0.113871
CCL24->CCR3	0.025139	0.038864	0.478631	0.47868	0.423307	0.904945	0.02663	0.114619
LGI1->ADAM22	0.240295	0.011984	0.293665	0.726308	0.446719	1.18963	0.02712	0.116311
VTN->ITGA8	0.250193	0.045137	0.25629	0.709083	0.477912	0.891602	0.027975	0.119534
POMC->MC1R	0.26082	0.007616	0.283818	0.683648	2.30611	0.830973	0.028072	0.119534
GNRH1->GNRHR	0.159439	0.096082	0.300292	0.566136	1.56325	0.761002	0.028618	0.120999
RTN4->LINGO1	0.21555	0.141457	0.198377	1.22629	1.55814	1.35275	0.028551	0.120999
EREG->EGFR	0.130314	0.022588	0.404435	1.41529	2.1704	1.08655	0.028854	0.121055
EFNB3->EPHB6	0.139306	0.164414	0.254547	1.51417	1.64069	1.32141	0.028998	0.121055
RTN4->RTN4RL1	0.213457	0.169268	0.17578	1.22805	1.517	1.36144	0.029036	0.121055
FNDC5->ITGB5	0.40989	0.01222	0.134846	1.49043	0.508335	1.48148	0.028795	0.121055
CCL3L3->CCR5	0.014935	0.45978	0.087049	0.510326	0.741397	0.715202	0.029547	0.12253
COL9A2->MAG	0.061174	0.126975	0.373915	0.532056	1.58763	1.04711	0.029594	0.12253
HRAS->CAV1	0.200873	0.315522	0.04869	1.38326	1.52031	1.4207	0.030074	0.124086
BMP2->ACVR2B	0.026507	0.385747	0.153868	1.81255	0.691734	1.33129	0.03024	0.124144
ADAM9->ITGB5	0.055316	0.507105	0.004047	1.81725	0.834566	1.51834	0.030295	0.124144
DLL3->NOTCH4	0.071894	0.124276	0.372314	0.649563	1.58505	0.891707	0.03062	0.124347
TFF3->ACKR3	0.098891	0.029136	0.43967	0.484264	0.499266	1.28782	0.030493	0.124347
PODXL2->SELL	0.151517	0.03255	0.384643	0.681951	0.509839	0.868942	0.030656	0.124347
CSH1->PRLR	0.082504	0.4112	0.076949	0.593441	0.722237	0.766703	0.030972	0.124779
GH1->PRLR	0.082504	0.4112	0.076949	0.593441	0.722237	0.766703	0.030972	0.124779
HLA-E->KLRC1	0.156058	0.292428	0.126398	0.609101	0.722188	0.769071	0.031666	0.12588
HLA-E->KLRD1	0.156058	0.292428	0.126398	0.609101	0.722188	0.769071	0.031666	0.12588
HLA-E->KLRK1	0.156058	0.292428	0.126398	0.609101	0.722188	0.769071	0.031666	0.12588
EFNB2->GRM1	0.299467	0.203063	0.071799	1.38434	0.753126	1.35347	0.031574	0.12588
GHRL->GHSR	0.002005	0.337417	0.237077	0.475242	0.8154	0.745863	0.031933	0.126081
BMP4->RGMB	0.024181	0.121503	0.432553	1.58733	0.692948	1.24984	0.032223	0.126081
ADM2->RAMP3	0.060467	0.479052	0.038838	0.625498	0.812377	0.702327	0.032243	0.126081
SEMA5A->MET	0.079863	0.256267	0.239971	1.75828	1.4713	1.19822	0.031867	0.126081
CLCF1->CRLF1	0.545265	0.016836	0.015561	1.10881	2.17267	1.55878	0.032127	0.126081
SERPINA1->LRP1	0.080269	0.447846	0.051919	0.663072	0.788566	0.779668	0.032524	0.126355
FAM3D->FPR2	0.22839	0.016591	0.33458	0.656342	0.405245	0.952969	0.032445	0.126355
PVR->PVRIG	0.014701	0.26876	0.297784	0.453744	1.3124	0.883416	0.032729	0.126736
ICAM3->ITGB2	0.025863	0.278553	0.279727	0.541416	0.674115	1.23133	0.033221	0.128227
CLEC11A->ITGB1	0.173219	0.071765	0.342049	1.48201	1.69806	1.22109	0.033716	0.128892
F10->F3	0.242329	0.27284	0.070903	1.46456	1.74348	1.54902	0.033551	0.128892
RSPO3->LGR5	0.538119	0.047232	0.001344	0.689037	0.594076	0.593494	0.033658	0.128892
IFNL4->IL10RB	0.043917	0.25972	0.284189	0.585743	0.781398	0.881208	0.033853	0.129002
ADCYAP1->VIPR1	0.080824	0.382899	0.126592	0.65746	0.878851	0.700556	0.034285	0.130234
GZMB->IGF2R	0.46021	0.081361	0.049788	0.883003	0.700444	0.739103	0.034467	0.130512
ADAM2->ITGA9	0.136591	9.6e-05	0.456634	0.696266	0.340059	0.847619	0.034811	0.131399
ICAM5->ITGAL	0.000587	0.260955	0.334517	0.38685	1.29098	0.837314	0.035295	0.132808
F8->LRP1	0.557345	0.014978	0.024859	0.963137	0.454929	0.704323	0.035495	0.133141
F13A1->ITGB1	0.3058	0.044928	0.247973	1.33185	1.7761	1.26363	0.035767	0.13353
LAMC2->ITGB4	0.453093	0.075981	0.069936	1.01001	1.81489	1.49655	0.035822	0.13353
NLGN1->NRXN1	0.012627	0.090177	0.497869	0.469593	0.523955	0.893622	0.036121	0.133811
WNT2->FZD5	0.018312	0.284465	0.297549	0.456268	0.753559	0.986785	0.036059	0.133811
CCL8->CCR5	0.018387	0.490387	0.093725	0.570225	1.0482	0.668884	0.036452	0.134608
NLGN4X->NRXN1	0.034033	0.024291	0.544778	0.591191	0.579964	0.877404	0.036561	0.134608
FGF2->FGFR4	0.373107	0.218798	0.012471	0.695659	0.568973	0.628711	0.036793	0.134696
IGF2->IGF1R	0.424697	0.025059	0.154713	0.79772	2.05783	1.23069	0.03681	0.134696
C4B->CR1	0.195461	0.062206	0.352302	0.83894	0.538182	0.79123	0.037824	0.137954
NPPB->NPR2	0.208933	0.029352	0.373833	0.706857	0.610024	0.792826	0.038226	0.137954
WNT5A->FZD7	0.244017	0.149119	0.21896	1.33166	0.65508	1.25192	0.038221	0.137954
SPP1->ITGB1	0.251155	0.178332	0.182905	1.4289	1.38069	1.27883	0.038277	0.137954
L1CAM->ERBB3	0.346008	0.100046	0.165829	1.28919	0.554035	0.896262	0.038182	0.137954
DKK4->KREMEN2	0.001987	0.340585	0.27116	0.332627	0.712589	0.822884	0.038529	0.138029
NMB->NMBR	0.185413	0.427292	0.000463	1.45184	1.25276	1.92729	0.038423	0.138029
EGF->EGFR	0.085231	0.006534	0.522963	1.55671	2.24872	1.12017	0.038717	0.138288
DLL4->NOTCH4	0.005629	0.075681	0.536177	0.493757	1.69422	0.946584	0.03924	0.138425
ST6GAL1->CD22	0.045098	0.559139	0.013137	0.639067	0.700309	0.570067	0.039219	0.138425
CADM3->NECTIN3	0.164833	0.361591	0.092643	0.647028	0.629645	1.44046	0.039542	0.138425
NECTIN3->CADM3	0.164833	0.361591	0.092643	0.647028	0.629645	1.44046	0.039542	0.138425
SLIT1->ROBO2	0.209628	0.301112	0.106227	0.729386	0.750516	0.760426	0.039141	0.138425
CORT->GHSR	0.21395	0.126063	0.279172	0.724252	0.73366	1.28312	0.039565	0.138425
POMC->MC2R	0.359949	0.013351	0.244343	0.770863	0.498711	1.08943	0.03927	0.138425
BMP7->ENG	0.038782	0.184104	0.398454	0.660444	0.626498	0.823207	0.039979	0.139096
BAG6->NCR3	0.075222	0.266705	0.279463	0.600988	0.77542	0.912932	0.039989	0.139096
BMP4->CFC1	0.017954	0.246089	0.366169	1.69936	0.767384	1.27749	0.041717	0.139218
CXCL8->CXCR2	0.018827	0.42203	0.189155	0.56519	1.13407	0.87715	0.041677	0.139218
ANXA2->ROBO4	0.031291	0.398343	0.196482	1.50242	1.33431	1.2726	0.040908	0.139218
RAET1G->KLRK1	0.065717	0.510831	0.051163	0.607811	1.18879	1.4134	0.041222	0.139218
ICAM4->ITGA2B	0.071355	0.085438	0.473403	0.598872	1.69842	1.06354	0.041713	0.139218
ICAM5->ITGB2	0.085824	0.302184	0.234387	0.61313	0.691663	1.25984	0.040183	0.139218
CD226->PVR	0.096414	0.26876	0.263215	0.559657	1.3124	0.857512	0.041356	0.139218
PVR->CD226	0.096414	0.26876	0.263215	0.559657	1.3124	0.857512	0.041356	0.139218
ADCYAP1->VIPR2	0.10424	0.366793	0.159445	0.754503	0.786738	1.20718	0.041769	0.139218
LGI2->ADAM11	0.109428	0.133046	0.386054	0.630306	0.668788	0.87136	0.041383	0.139218
CADM3->NECTIN1	0.164833	0.402728	0.05803	0.647028	1.27764	1.4098	0.040806	0.139218
NECTIN1->CADM3	0.164833	0.402728	0.05803	0.647028	1.27764	1.4098	0.040806	0.139218
CSF1->CSF1R	0.248108	0.190035	0.190877	0.809517	0.577825	0.652589	0.04148	0.139218
FGF1->NRP1	0.330997	0.055648	0.241626	1.49701	1.74344	1.25045	0.041332	0.139218
IL1B->IL1RAP	0.413482	0.197106	0.016674	1.36838	1.70956	1.56744	0.041134	0.139218
NMU->NMUR2	0.16236	0.419576	0.051514	1.50416	1.39075	1.44285	0.042363	0.140077
RLN1->RXFP1	0.394129	0.140188	0.098827	1.34714	1.53555	1.32978	0.042301	0.140077
CCN2->IGF2R	0.429798	0.180305	0.023423	0.872317	0.715202	0.709141	0.042378	0.140077
CSF2->CSF2RA	0.003297	0.268163	0.363235	0.479002	1.44846	0.88856	0.042613	0.140466
NMB->GRPR	0.239048	0.396167	0.000845	1.37975	1.26104	1.71691	0.042889	0.140986
ICAM4->ITGB2	0.090706	0.266729	0.279727	0.616899	0.680643	1.23133	0.043112	0.141331
IL12A->IL12RB1	0.279352	0.356048	0.004794	0.723702	1.19111	0.591853	0.043731	0.142235
GNAI2->EGFR	0.293992	0.221704	0.123419	0.770654	1.37176	1.28768	0.043509	0.142235
PDGFA->PDGFRA	0.383542	0.020009	0.23671	1.62134	0.561567	0.852651	0.043744	0.142235
SELPLG->SIGLEC5	0.005526	0.001082	0.635912	0.491177	0.420857	0.972879	0.044209	0.143306
CCL21->CCR10	0.00591	0.163675	0.47344	0.484635	0.624373	1.18335	0.044313	0.143306
SPON1->LRP8	0.1506	0.258775	0.236747	0.613699	0.745972	0.833315	0.044956	0.144757
ADAM17->ITGA5	0.45806	0.182778	0.00551	1.19208	1.48391	1.88441	0.045004	0.144757
GDNF->GFRA2	0.000883	0.4777	0.169434	0.39161	0.844331	1.31481	0.045353	0.1451
ANGPTL2->ITGA5	0.505989	0.097614	0.044303	1.16845	1.60356	1.44032	0.04533	0.1451
VEGFD->FLT4	0.02238	0.504319	0.128035	0.517193	1.40294	0.753384	0.046778	0.146052
IL10->IL10RB	0.025381	0.25972	0.369446	0.540415	0.781398	0.906169	0.046738	0.146052
BMP2->HJV	0.034034	0.441245	0.176082	1.88413	0.700358	1.30528	0.046059	0.146052
SLIT3->ROBO4	0.042639	0.099351	0.512367	0.590643	0.576861	0.885015	0.046697	0.146052
ADAM23->ITGB3	0.042802	0.358594	0.252247	0.628196	1.34876	1.26568	0.046545	0.146052
PPBP->CXCR2	0.066176	0.070009	0.51911	0.616566	1.59804	0.976681	0.046899	0.146052
KNG1->ITGB2	0.085824	0.355056	0.210758	0.61313	0.704138	1.25686	0.046118	0.146052
COL4A6->CD93	0.150669	0.18581	0.316421	0.702081	0.615975	1.01737	0.046386	0.146052
PF4->FGFR2	0.266392	0.368222	0.019472	0.682158	0.690217	0.621439	0.04664	0.146052
DLL1->NOTCH4	0.359862	0.077013	0.21886	0.733219	1.93151	0.808936	0.046993	0.146052
AGRP->MC5R	0.42635	0.11946	0.108229	0.756046	0.527725	0.747937	0.046629	0.146052
ICAM3->ITGAD	0.066406	0.033022	0.558044	0.632354	0.542568	0.813066	0.047368	0.146834
IFNL1->IL10RB	0.043917	0.25972	0.358116	0.585743	0.781398	0.903691	0.048299	0.147429
IFNL2->IL10RB	0.043917	0.25972	0.358116	0.585743	0.781398	0.903691	0.048299	0.147429
IFNL3->IL10RB	0.043917	0.25972	0.358116	0.585743	0.781398	0.903691	0.048299	0.147429
IL22->IL10RB	0.043917	0.25972	0.358116	0.585743	0.781398	0.903691	0.048299	0.147429
GHRH->VIPR1	0.107893	0.484067	0.069042	0.674821	0.791352	0.679912	0.048135	0.147429
COL4A1->ITGB1	0.258744	0.200327	0.200013	1.58095	1.43503	1.2947	0.047717	0.147429
NTF3->NTRK3	0.018906	0.00481	0.641111	0.58674	0.478436	1.03679	0.048975	0.149113
EDN1->EDNRB	0.011472	0.59761	0.058727	0.563344	1.01829	0.725293	0.049637	0.150363
FASLG->TNFRSF6B	0.228013	0.255408	0.184003	1.067	1.60691	1.20696	0.049551	0.150363
NDP->FZD4	0.064345	0.085147	0.51943	0.701708	0.597467	1.07549	0.049886	0.150735
IL1A->IL1RAP	0.398277	0.263289	0.009353	1.30137	1.66962	1.61311	0.050334	0.151706
GNAS->VIPR1	0.376671	0.203936	0.090877	1.65905	0.896662	1.32573	0.050461	0.151708
TIMD4->HAVCR1	0.210084	0.145829	0.317318	1.45854	1.41727	1.35402	0.050856	0.152176
TNFSF10->TNFRSF11B	0.243457	0.197958	0.231885	1.55978	0.656421	0.879287	0.050871	0.152176
FGF1->CSPG4	0.203312	0.22365	0.247551	1.57138	0.641881	1.19704	0.051147	0.15227
SHH->HHIP	0.414686	0.121361	0.138511	0.641149	0.558649	0.80066	0.051157	0.15227
PRL->PRLR	0.188902	0.4112	0.076949	0.656653	0.722237	0.766703	0.051726	0.153582
PLA2G2A->ITGA4	0.045233	0.510631	0.124386	0.51648	1.22517	0.651952	0.052463	0.154484
CCL13->CCR5	0.205211	0.409362	0.065424	0.731125	1.11359	0.715276	0.052405	0.154484
SEMA3A->PLXNA4	0.32011	0.35801	0.002491	1.30561	1.38244	1.62676	0.052547	0.154484
SLIT2->ROBO2	0.371701	0.014433	0.294334	0.946776	0.540795	0.799885	0.052514	0.154484
ANXA2->TLR2	0.027362	0.491358	0.163693	1.57083	1.14283	1.29312	0.052965	0.155333
WNT3A->FZD5	0.015184	0.284465	0.384941	0.443177	0.753559	0.98288	0.053474	0.155527
WNT8A->FZD5	0.015184	0.284465	0.384941	0.443177	0.753559	0.98288	0.053474	0.155527
VEGFD->ITGA9	0.136591	9.6e-05	0.548234	0.696266	0.340059	0.898947	0.053551	0.155527
EFNA4->EPHA3	0.493435	0.080732	0.110627	1.2118	0.620618	0.805769	0.053522	0.155527
HSPG2->PTPRS	0.021955	0.358327	0.305234	0.534022	0.75465	0.855035	0.053691	0.155555
IL36RN->IL1RL2	0.058246	0.21941	0.416733	0.572384	1.41102	0.991439	0.055803	0.161283
NECTIN4->TIGIT	0.185698	0.042929	0.468244	0.709421	0.548233	1.24903	0.056403	0.162626
SPON2->ITGAM	0.210547	0.157944	0.330866	0.758583	0.701059	0.760387	0.057009	0.163978
PF4->CXCR3	0.318836	0.245029	0.137947	0.845962	0.765751	0.701424	0.057612	0.165313
EFNA2->EPHA1	0.037205	0.091383	0.573832	0.455044	0.544189	0.9563	0.057762	0.165347
NLGN3->NRXN2	0.030161	0.255777	0.421117	0.631827	0.73495	1.25129	0.058913	0.1666
CALCA->CALCRL	0.050282	0.458497	0.197512	0.697883	0.794582	0.780142	0.058722	0.1666
CCN1->ITGB2	0.085824	0.607756	0.011392	0.61313	1.17428	1.51441	0.058394	0.1666
HLA-G->KLRC1	0.428211	0.089946	0.189161	1.2435	1.64089	1.34428	0.058978	0.1666
ANGPTL3->ITGA5	0.442789	0.253439	0.011315	1.16705	1.36276	1.51946	0.059035	0.1666
SERPING1->LRP1	0.69191	0.004127	0.009869	0.960981	0.402761	0.628277	0.058626	0.1666
CD34->SELL	0.023615	0.645769	0.042051	0.593365	0.794195	0.708112	0.060014	0.168569
EFNA2->EPHA3	0.506026	0.183585	0.021584	0.896435	0.682039	0.72445	0.059953	0.168569
F2->F2RL2	0.06149	0.636073	0.014541	0.744015	0.866091	0.634531	0.060184	0.168649
FGG->ITGA2B	0.582428	0.00364	0.127471	1.09104	3.09545	1.28818	0.060548	0.169274
GRN->TNFRSF1A	0.03151	0.559501	0.126968	0.511243	0.849404	1.54159	0.061686	0.17007
SLIT2->SDC1	0.085882	0.201956	0.431977	1.57098	0.715746	1.10137	0.06216	0.17007
CXCL12->CXCR4	0.094007	0.590919	0.032805	0.655897	1.18304	0.632096	0.061622	0.17007
TNFSF11->TNFRSF11A	0.113701	0.55288	0.053467	0.630403	0.788171	0.779428	0.062221	0.17007
SPX->GALR2	0.11551	0.120578	0.480259	0.594303	1.73464	1.17658	0.061266	0.17007
PLG->ITGA9	0.131214	0.000919	0.5842	0.761432	0.409276	0.906694	0.061263	0.17007
IL18->IL1RAPL1	0.205506	0.511145	0.003527	1.26285	1.2065	1.57494	0.062254	0.17007
NODAL->ACVR1B	0.364674	0.218333	0.135388	0.722532	0.646367	0.848559	0.061793	0.17007
NTN1->UNC5B	0.397722	0.248688	0.072329	1.30048	0.712871	1.33046	0.061882	0.17007
CCN1->ITGB5	0.40989	0.078529	0.231404	1.49043	0.6048	1.28396	0.062162	0.17007
LTA->TNFRSF1A	0.505115	0.159902	0.05692	1.1956	1.63691	1.27944	0.062711	0.170929
HGF->MET	0.007296	0.234613	0.483773	2.39708	1.49205	1.1024	0.063693	0.173209
DEFB106A->CCR2	0.003141	0.571963	0.151922	0.465668	0.913628	0.740187	0.064047	0.173778
TGFB2->ENG	0.096899	0.436339	0.194707	0.69094	0.784957	1.28096	0.06429	0.174043
PTH->PTH1R	0.173617	0.435669	0.119362	0.742399	0.882231	1.26032	0.064476	0.174153
CD96->PVR	0.040793	0.317712	0.373144	0.504363	1.2126	0.876229	0.065277	0.175186
PVR->CD96	0.040793	0.317712	0.373144	0.504363	1.2126	0.876229	0.065277	0.175186
NPPA->NPR2	0.208933	0.029352	0.493445	0.706857	0.610024	0.805158	0.065298	0.175186
CCL21->CCR7	0.00248	0.334819	0.397094	0.447244	0.784715	0.84085	0.066014	0.175532
CD34->SELP	0.003179	0.332744	0.397137	0.447559	0.709221	0.86428	0.065655	0.175532
MYOC->FZD4	0.02134	0.013368	0.698771	0.56592	0.478855	0.930023	0.065767	0.175532
LGALS3BP->ITGB1	0.390341	0.328377	0.015401	1.35617	1.27271	1.56413	0.06594	0.175532
ADAM23->ITGA5	0.439344	0.253439	0.042373	1.20054	1.36276	1.47004	0.06622	0.175689
LPL->SDC1	0.067687	0.468783	0.199999	1.61562	0.807834	1.41609	0.066575	0.176241
GDF2->ACVRL1	0.018559	0.653817	0.066297	0.629858	1.19849	0.748087	0.067175	0.176776
IGFL2->IGFLR1	0.083758	0.463885	0.190378	1.62767	0.823542	1.3308	0.066997	0.176776
ADAM11->ITGA4	0.124508	0.552531	0.061802	0.690967	1.1134	0.685792	0.06722	0.176776
SEMA6D->PLXNA1	0.658614	0.028512	0.052481	1.15906	2.0637	1.57426	0.06743	0.176937
NPFF->NPFFR2	0.052144	0.020857	0.668252	0.545802	1.97225	1.07035	0.067881	0.177732
WNT7A->FZD10	0.106314	0.379606	0.257118	1.60768	1.51608	1.20258	0.068373	0.178628
CCL7->CCR5	0.008369	0.725666	0.009595	0.496552	0.994982	0.588261	0.068536	0.178666
VTN->PVR	0.263536	0.195465	0.285727	0.76356	1.43676	0.883439	0.06884	0.179068
ADAM29->ITGA4	0.124508	0.552531	0.072394	0.690967	1.1134	0.689758	0.070153	0.181155
SLAMF7->SLAMF7	0.292937	0.328453	0.127586	0.740008	0.704666	0.737812	0.070025	0.181155
SLIT2->ROBO4	0.37457	0.19411	0.181118	0.900948	0.717989	0.781445	0.070256	0.181155
THBS2->ITGB1	0.537543	0.168667	0.04297	1.3406	1.66343	1.46024	0.070082	0.181155
SEMA3A->PLXNA1	0.734073	0.00046	0.015776	0.879145	3.0104	1.64867	0.070399	0.181155
CORT->SSTR2	0.145469	0.571047	0.03452	0.750616	0.91837	0.647112	0.070604	0.181292
INHA->ACVR2A	0.120841	0.367526	0.263928	0.690071	0.815149	0.859081	0.07096	0.181815
PTN->SDC3	0.058329	0.660595	0.035523	0.570058	0.845637	0.750248	0.071571	0.182279
GIP->DPP4	0.149702	0.369562	0.235279	0.582413	1.25282	0.868375	0.071598	0.182279
LAMA1->ITGA2	0.718498	0.012101	0.023476	1.24509	2.45824	1.55093	0.071465	0.182279
INHBB->ACVR1B	0.384109	0.196438	0.175079	0.729611	0.657329	0.811945	0.071907	0.182676
CCL4L1->CCR3	0.028632	0.216557	0.516822	0.4972	0.692691	1.08354	0.073745	0.183675
WNT1->FZD4	0.051257	0.009981	0.698771	0.682397	0.397181	0.930023	0.073165	0.183675
WNT8A->FZD4	0.051257	0.009981	0.698771	0.682397	0.397181	0.930023	0.073165	0.183675
WNT9B->FZD4	0.051257	0.009981	0.698771	0.682397	0.397181	0.930023	0.073165	0.183675
CXCL8->CXCR1	0.151136	0.42203	0.189155	0.654363	1.13407	0.87715	0.073835	0.183675
CORT->SSTR4	0.162587	0.554006	0.045309	0.604968	0.923703	1.601	0.073713	0.183675
LGI2->ADAM22	0.188806	0.025603	0.543994	0.754755	0.501753	1.04004	0.072702	0.183675
S100A8->TLR4	0.211844	0.334059	0.214108	0.74236	0.658688	1.24599	0.073166	0.183675
LTB->LTBR	0.4057	0.04657	0.309989	1.27555	1.91775	1.10486	0.073817	0.183675
DEFB1->CCR6	0.468262	0.272577	0.020879	1.28219	1.27277	1.45332	0.07366	0.183675
IL16->CD4	0.003566	0.286261	0.475548	0.429167	0.762893	0.856168	0.074726	0.184927
CCL4->CCR5	0.050157	0.45978	0.256225	0.57112	0.741397	0.784475	0.074957	0.184927
EDN1->KEL	0.111592	0.583611	0.069717	0.66087	1.06654	0.786829	0.074593	0.184927
TNC->ITGB1	0.565934	0.145523	0.054393	1.08765	1.38156	1.53886	0.074865	0.184927
CNTN2->NRCAM	0.433922	0.29855	0.035313	0.932786	1.54343	0.684715	0.075434	0.185722
CNTF->IL6R	0.015558	0.748085	0.006009	0.531066	1.00003	0.628709	0.075986	0.185933
FGF18->FGFR2	0.19338	0.555956	0.019472	0.639954	0.769582	0.621439	0.075736	0.185933
COL8A1->ITGA2	0.469558	0.28984	0.010242	1.46646	1.63672	1.73309	0.075982	0.185933
FGF18->FGFR3	0.503985	0.241402	0.025506	0.84191	1.30009	0.622227	0.076354	0.186452
BMP8A->BMPR1A	0.020859	0.038258	0.714304	0.515461	0.597276	1.01089	0.077107	0.186953
LAMA3->SDC2	0.02542	0.388132	0.358598	1.51204	1.37588	1.28401	0.076728	0.186953
ROBO2->ROBO2	0.238736	0.301112	0.233818	0.735792	0.750516	0.844743	0.077181	0.186953
GRP->BRS3	0.557927	0.043746	0.172003	0.803738	0.523757	1.46643	0.077184	0.186953
GRN->SORT1	0.007254	0.035144	0.733276	0.489809	0.457265	1.07929	0.077783	0.187037
BMP10->ACVRL1	0.018559	0.653817	0.102037	0.629858	1.19849	0.770154	0.077405	0.187037
CCL16->HRH4	0.123968	0.085134	0.565967	0.729293	1.56285	1.08726	0.077601	0.187037
APOE->SCARB1	0.151783	0.54498	0.079631	0.674496	1.08973	1.43523	0.078	0.187037
PF4->SDC2	0.554514	0.030841	0.190889	0.857634	0.400367	0.811809	0.077955	0.187037
MMRN2->CLEC14A	0.002874	0.402875	0.373493	0.505549	0.89883	1.10384	0.078862	0.187228
DEFB4B->CCR6	0.00648	0.294591	0.477149	0.492767	0.719588	0.873774	0.078552	0.187228
TFF2->CXCR4	0.014194	0.168088	0.596359	0.467682	0.613061	1.16894	0.078679	0.187228
WNT2B->FZD4	0.03177	0.00631	0.740858	0.663366	0.467581	0.842296	0.078769	0.187228
LIF->IL6ST	0.30068	0.202041	0.276113	0.662929	1.38562	1.10791	0.078738	0.187228
TOR2A->ATP5F1B	0.08673	0.041961	0.651263	0.617941	0.530009	1.0462	0.079078	0.187369
GDNF->RET	0.022809	0.005325	0.752906	0.501376	0.455685	0.95504	0.079409	0.18778
ICAM4->ITGAL	0.000229	0.476667	0.31185	0.351039	1.17955	0.812852	0.081782	0.189821
NXPH2->NRXN1	0.006909	0.321396	0.45846	0.446744	0.779211	1.22037	0.081168	0.189821
LTA->TNFRSF1B	0.048895	0.113953	0.622981	0.621564	0.578855	0.889574	0.080878	0.189821
IL36A->IL1RL2	0.058246	0.063849	0.665375	0.572384	1.61571	1.04989	0.081386	0.189821
CCL3->CCR5	0.064209	0.45978	0.263497	0.639239	0.741397	0.849893	0.081391	0.189821
AGRP->MC4R	0.167741	0.601613	0.017265	0.638214	0.859448	0.586593	0.081123	0.189821
VCAM1->ITGB1	0.293333	0.206018	0.287695	1.35773	1.33916	1.19768	0.081255	0.189821
THBS2->CD47	0.38093	0.098346	0.308621	1.4199	0.616778	1.26892	0.081519	0.189821
ANOS1->SDC2	0.554514	0.020113	0.214123	0.857634	0.389345	0.860483	0.081784	0.189821
IL15->IL2RA	0.691764	0.020449	0.077258	0.896414	2.0744	1.29642	0.082008	0.189821
VEGFA->KDR	0.781423	0.007272	0.000803	0.922631	2.55312	1.93237	0.082017	0.189821
ITGB2->THY1	0.12406	0.264255	0.402273	0.664445	0.719898	1.25322	0.082357	0.19024
SDC2->PTPRJ	0.576415	0.196319	0.018717	0.875836	0.670296	0.64425	0.082627	0.190496
LGI3->ADAM23	0.032237	0.064181	0.696256	0.540494	0.616877	0.899184	0.08301	0.190716
ANGPTL2->ITGB1	0.384183	0.066539	0.342049	1.22207	1.7133	1.22109	0.083041	0.190716
CCL5->GPR75	0.271649	0.003589	0.51825	0.73928	2.18523	0.854538	0.083266	0.190868
CD24->SELP	0.283871	0.450742	0.061031	0.765004	0.842784	0.735596	0.083947	0.191694
RTN4->CNTNAP1	0.372551	0.236865	0.185996	1.03433	1.46482	1.38782	0.083874	0.191694
CCL17->ACKR1	0.018528	0.026665	0.751432	0.578929	0.565917	0.853434	0.084258	0.191874
CXCL8->SDC1	0.085882	0.467829	0.243194	1.57098	0.790943	1.30252	0.084347	0.191874
SELPLG->SELL	0.027184	0.018513	0.75449	0.535724	0.456392	0.962679	0.085393	0.193527
ADAM12->ITGB1	0.386385	0.071765	0.342049	1.32812	1.69806	1.22109	0.085397	0.193527
EFNA2->EPHA8	0.085963	0.53381	0.184144	0.553791	0.743503	0.825704	0.086593	0.195866
APOB->OLR1	0.065447	0.369284	0.369794	0.611489	1.11801	1.27701	0.086789	0.19594
IL12B->IL12RB2	0.200671	0.213906	0.391028	0.787897	1.41397	1.04243	0.087139	0.19636
CD200->CD200R1L	0.231255	0.451047	0.125526	0.843183	0.90635	0.722339	0.087863	0.197618
CCL16->CCR2	0.003141	0.571963	0.235595	0.465668	0.913628	0.753906	0.088803	0.198644
RSPO2->RNF43	0.032267	0.626448	0.151938	0.528159	0.89273	0.792174	0.088788	0.198644
WNT3->RYK	0.12584	0.684433	0.000469	1.47994	0.992023	1.7856	0.088817	0.198644
CCL2->CCR5	0.033143	0.593589	0.186417	0.618644	1.0037	0.811839	0.089611	0.199301
DKK2->KREMEN2	0.344816	0.290472	0.177461	0.833278	0.789242	0.744746	0.089478	0.199301
EGF->ERBB3	0.476449	0.236232	0.100443	1.19781	0.658441	0.862575	0.089602	0.199301
MIF->CXCR2	0.038234	0.607787	0.17229	1.38397	1.1549	1.24368	0.091328	0.199778
HP->ITGB2	0.064122	0.630139	0.124011	0.602266	0.811866	1.30728	0.091315	0.199778
WNT3A->RYK	0.083723	0.734167	0.000152	1.53278	0.949863	1.84418	0.091238	0.199778
IL4->CD53	0.116809	0.65268	0.047067	0.705099	1.11574	0.648323	0.090741	0.199778
ICAM4->ITGA4	0.124508	0.552531	0.138949	0.690967	1.1134	0.723862	0.090552	0.199778
OXT->AVPR1A	0.137471	0.406749	0.274021	0.771867	1.25631	0.841459	0.091305	0.199778
EPO->EPOR	0.190327	0.005432	0.621882	0.694461	2.47819	0.96249	0.091104	0.199778
PTPRK->PTPRK	0.25689	0.19433	0.366449	1.42152	0.711633	0.87884	0.091113	0.199778
LTBP1->ITGB5	0.695147	0.00396	0.11529	1.16419	0.407486	1.36402	0.090024	0.199778
PLAU->LRP2	0.10286	0.702692	0.013598	1.50395	1.34194	1.53066	0.091609	0.200028
WNT2->FZD7	0.263234	0.007298	0.549364	0.676446	0.436922	0.938084	0.09186	0.20021
KNG1->GP1BA	0.114977	0.178351	0.528171	0.687445	0.587014	0.788953	0.0924	0.200604
LGI3->ADAM22	0.227238	0.011984	0.581713	0.781782	0.446719	1.07393	0.09221	0.200604
WNT5A->ROR1	0.342653	0.190011	0.289261	1.28715	0.648649	0.79159	0.092544	0.200604
TNF->TNFRSF1A	0.574523	0.159902	0.089259	1.164	1.63691	1.23965	0.093138	0.201529
NCAM1->GFRA1	0.007875	0.023279	0.793267	0.467154	0.541537	0.930224	0.093389	0.201706
BTC->ERBB4	0.184035	0.121617	0.521604	0.66493	0.514867	1.0691	0.094356	0.203427
WNT1->RYK	0.083723	0.7439	0.000274	1.53278	0.982766	1.80996	0.094575	0.203534
UCN3->CRHR2	0.018645	0.693937	0.118277	0.504348	0.953346	0.699167	0.095594	0.203929
LPL->GPIHBP1	0.059075	0.574267	0.197114	0.642589	0.816368	0.790199	0.095455	0.203929
IFNG->IFNGR2	0.066778	0.012572	0.749778	0.574227	0.537374	0.949569	0.094998	0.203929
GALP->GALR2	0.11551	0.151659	0.56454	0.594303	1.69063	1.16294	0.095887	0.203929
CCL5->CCR3	0.259839	0.216557	0.354302	0.734443	0.692691	1.03832	0.095538	0.203929
IL12B->IL12RB1	0.275985	0.545015	0.010597	0.744924	1.14228	0.607241	0.095849	0.203929
COMP->ITGA5	0.295821	0.470366	0.065709	1.45732	1.49544	1.4016	0.095952	0.203929
ALKAL1->LTK	0.000713	0.570198	0.26691	0.26797	0.8458	0.798043	0.098017	0.203986
APLN->APLNR	0.00487	0.233826	0.603596	0.563364	0.700472	0.892085	0.099595	0.203986
TGFB3->ENG	0.068859	0.281423	0.491174	0.771852	0.729374	0.863817	0.099299	0.203986
EPGN->EGFR	0.081014	0.127906	0.625201	1.57748	1.37139	1.04085	0.096725	0.203986
IL2->CD53	0.116809	0.65268	0.073182	0.705099	1.11574	0.701815	0.099729	0.203986
PTPRM->PTPRM	0.169894	0.603006	0.069173	0.672921	1.15111	0.661892	0.099517	0.203986
REN->ATP6AP2	0.250197	0.39551	0.188357	1.54518	0.675253	1.38838	0.096705	0.203986
FGF10->FGFR2	0.266392	0.555956	0.019472	0.682158	0.769582	0.621439	0.099428	0.203986
FGF16->FGFR2	0.266392	0.555956	0.019472	0.682158	0.769582	0.621439	0.099428	0.203986
FGF17->FGFR2	0.266392	0.555956	0.019472	0.682158	0.769582	0.621439	0.099428	0.203986
FGF23->FGFR2	0.266392	0.555956	0.019472	0.682158	0.769582	0.621439	0.099428	0.203986
FGF3->FGFR2	0.266392	0.555956	0.019472	0.682158	0.769582	0.621439	0.099428	0.203986
FGF4->FGFR2	0.266392	0.555956	0.019472	0.682158	0.769582	0.621439	0.099428	0.203986
FGF6->FGFR2	0.266392	0.555956	0.019472	0.682158	0.769582	0.621439	0.099428	0.203986
FGF8->FGFR2	0.266392	0.555956	0.019472	0.682158	0.769582	0.621439	0.099428	0.203986
FGF9->FGFR2	0.266392	0.555956	0.019472	0.682158	0.769582	0.621439	0.099428	0.203986
ADAM15->ITGB3	0.292983	0.269379	0.276877	0.573739	0.528423	0.867994	0.098516	0.203986
BTC->ERBB3	0.476449	0.236232	0.122432	1.19781	0.658441	0.88229	0.09707	0.203986
NRG1->ERBB3	0.476449	0.236232	0.122432	1.19781	0.658441	0.88229	0.09707	0.203986
NRG2->ERBB3	0.476449	0.236232	0.122432	1.19781	0.658441	0.88229	0.09707	0.203986
ANGPT1->ITGA5	0.559943	0.253439	0.024384	1.16743	1.36276	1.46258	0.097998	0.203986
TAC3->TACR2	0.684866	0.024197	0.124232	0.77875	0.541339	0.754144	0.096437	0.203986
QRFP->P2RY14	0.001263	0.358762	0.483584	0.391557	0.748026	0.866935	0.100063	0.204318
FGF2->GPC4	0.168121	0.338297	0.337742	1.45696	1.3218	1.04412	0.100259	0.20437
CYTL1->CCR2	0.069204	0.497593	0.279425	0.619072	0.865457	0.748114	0.100995	0.204613
NTN1->UNC5C	0.347776	0.240817	0.257339	0.739349	0.826079	1.12826	0.100892	0.204613
FGF9->FGFR3	0.503985	0.329672	0.012067	0.84191	1.2533	0.605109	0.100817	0.204613
EFNA4->EPHA8	0.528106	0.088908	0.229394	1.08065	0.646712	0.886959	0.101062	0.204613
GNAI2->ADRA2A	0.058346	0.018363	0.772058	0.572937	0.508813	0.972386	0.101909	0.205311
LGI1->RTN4R	0.203932	0.58735	0.057518	0.545577	0.712572	0.769543	0.101921	0.205311
NODAL->ACVR2A	0.301739	0.367526	0.178842	0.788904	0.815149	0.807454	0.101672	0.205311
CD244->CD48	0.052231	0.742839	0.054778	0.618812	0.915415	0.644987	0.102299	0.205381
CD48->CD244	0.052231	0.742839	0.054778	0.618812	0.915415	0.644987	0.102299	0.205381
SAA1->CD36	0.090871	0.068452	0.691439	0.580652	1.67955	1.06804	0.10263	0.205699
EFNA5->EPHB6	0.017802	0.496107	0.341914	1.71959	1.10657	1.28903	0.104472	0.208692
FGL1->EGFR	0.088717	0.043308	0.723717	1.58944	1.57852	0.89825	0.104442	0.208692
FGF2->SDC1	0.068107	0.369521	0.41878	1.66937	0.768503	1.21555	0.104687	0.208772
CCL20->CCR6	0.227974	0.112106	0.517262	0.629698	1.32135	0.896599	0.105029	0.209108
DEFB103A->CCR6	0.00648	0.482283	0.373256	0.492767	0.770478	0.759425	0.106758	0.209584
CRH->CRHR1	0.015586	0.379488	0.47367	0.558599	1.57652	1.09388	0.109276	0.209584
BMP4->BMPR1A	0.017248	0.037406	0.805279	1.68447	0.612954	1.07706	0.105985	0.209584
SELPLG->SELE	0.022009	0.077859	0.76508	0.524965	0.616423	0.99388	0.10785	0.209584
SCT->VIPR2	0.025705	0.759228	0.08779	0.510669	0.934339	1.38071	0.110784	0.209584
CD9->L1CAM	0.050153	0.804652	0.011072	1.59366	1.04953	1.47129	0.108198	0.209584
L1CAM->CD9	0.050153	0.804652	0.011072	1.59366	1.04953	1.47129	0.108198	0.209584
NTF3->NGFR	0.065437	0.028421	0.775795	0.620477	0.542452	1.07492	0.109619	0.209584
BMP7->ACVR2A	0.075047	0.108849	0.687774	0.551521	0.647816	0.916919	0.110384	0.209584
PVR->TIGIT	0.106545	0.525033	0.240532	0.567869	1.14486	0.843054	0.110551	0.209584
TIGIT->PVR	0.106545	0.525033	0.240532	0.567869	1.14486	0.843054	0.110551	0.209584
KMT2E->NCR2	0.135772	0.595277	0.129884	0.576506	0.876317	0.678784	0.106355	0.209584
GNAI2->EDNRA	0.180559	0.350228	0.333842	0.765917	0.821003	1.1706	0.10773	0.209584
COL4A3->CD47	0.215089	0.513353	0.139783	1.45552	0.720305	1.3571	0.10908	0.209584
GDF5->ACVR2A	0.240881	0.367526	0.254651	0.74538	0.815149	0.856732	0.107144	0.209584
HSP90AA1->EGFR	0.266211	0.541507	0.065239	1.3435	1.35044	1.38072	0.110874	0.209584
FGF20->FGFR2	0.266392	0.555956	0.048324	0.682158	0.769582	0.652806	0.110005	0.209584
LPL->LRP2	0.291695	0.315849	0.252685	0.81045	0.713155	0.824499	0.106094	0.209584
EFNB2->EPHA6	0.299467	0.497178	0.067673	1.38434	0.916817	1.34412	0.107615	0.209584
ADM2->CALCR	0.334403	0.408721	0.124329	0.718753	0.759185	0.843563	0.108789	0.209584
IL18->IL18RAP	0.350032	0.511145	0.003477	1.14416	1.2065	1.5757	0.10774	0.209584
AGT->LRP2	0.37173	0.495762	0.002235	0.855834	0.759594	0.631676	0.109647	0.209584
AMELY->LAMP1	0.372589	0.262114	0.226241	0.728417	0.816987	0.837333	0.106359	0.209584
L1CAM->PTPRZ1	0.384981	0.277115	0.206516	1.12634	0.85479	1.14113	0.109226	0.209584
PTPRZ1->L1CAM	0.384981	0.277115	0.206516	1.12634	0.85479	1.14113	0.109226	0.209584
BGN->FGFR3	0.411694	0.319961	0.134357	0.829872	0.91347	0.821554	0.108248	0.209584
LAMB1->ITGA6	0.411774	0.25151	0.206562	1.19114	1.59945	1.26227	0.109692	0.209584
CNTN1->PTPRZ1	0.492322	8.66e-05	0.380356	0.913821	0.28387	0.790337	0.1108	0.209584
EFNB3->EPHB3	0.501213	0.173641	0.194576	0.813909	0.631466	0.84094	0.109535	0.209584
GDF9->TGFBR1	0.515368	0.018136	0.332608	1.26269	0.535559	0.803577	0.108286	0.209584
SOST->LRP5	0.589616	0.261652	0.012133	0.795846	0.660986	0.669059	0.107272	0.209584
WNT16->LRP5	0.589616	0.261652	0.012133	0.795846	0.660986	0.669059	0.107272	0.209584
NPVF->NPFFR2	0.204589	0.35673	0.312841	0.652879	0.753515	1.16572	0.111333	0.210119
NLGN3->NRXN3	0.024129	0.00972	0.841644	0.538158	0.480973	1.06463	0.111843	0.210418
AFDN->EPHB3	0.317044	0.48054	0.077583	0.714238	1.37364	0.83595	0.111718	0.210418
CORT->SSTR5	0.002307	0.566524	0.308023	0.350028	0.878607	0.881561	0.112365	0.21107
COL9A1->MAG	0.728738	0.136598	0.013624	0.915182	0.592851	0.611809	0.113176	0.21226
LTB->TNFRSF1A	0.290902	0.403592	0.185154	0.752795	1.46443	1.13482	0.113443	0.212426
TNFSF13->TNFRSF17	0.000533	0.612037	0.269475	0.278942	0.831627	0.788718	0.114372	0.213499
THBS2->ITGA4	0.590358	0.047105	0.244573	1.30042	0.58814	1.31791	0.114369	0.213499
JAG2->NOTCH4	0.566884	0.103536	0.215517	0.872816	1.83689	1.22997	0.115893	0.216001
LAMB1->ITGB1	0.37828	0.131525	0.376815	1.36865	1.60823	1.1952	0.116162	0.216165
SIRPB2->CD47	0.458948	0.41203	0.016183	1.2447	0.692265	1.58327	0.116374	0.216224
TFF3->CXCR4	0.041696	0.00531	0.841065	0.484874	0.41679	1.03488	0.116733	0.216554
IGFBP4->LRP6	0.27468	0.260289	0.355596	0.720907	0.683017	0.784617	0.117719	0.217873
ALCAM->NRP1	0.298265	0.542555	0.04997	1.4668	1.10017	1.3516	0.117808	0.217873
WNT9A->FZD4	0.02134	0.113935	0.756479	0.56592	0.619326	0.922057	0.118191	0.218244
PYY->NPY5R	0.117459	0.269052	0.506442	0.704718	1.4558	0.890448	0.118668	0.218788
LTF->LRP1	0.860099	0.001782	0.031543	1.11274	0.362036	0.728613	0.118856	0.218797
HGF->SDC2	0.503494	0.331727	0.059726	0.840935	0.699056	0.688636	0.119465	0.21958
WNT5B->FZD8	0.429742	0.035189	0.430966	0.824007	0.53634	0.877233	0.119846	0.219942
COL9A3->MAG	0.387479	0.464622	0.044598	0.792153	1.49718	0.681167	0.120168	0.220196
HSPG2->COL13A1	0.008776	0.358327	0.530925	0.454219	0.75465	0.892941	0.120703	0.22049
CXCL3->CXCR1	0.080872	0.764039	0.053649	0.540626	0.793228	0.661177	0.120918	0.22049
CXCL3->CXCR2	0.081695	0.764039	0.053649	0.541179	0.793228	0.661177	0.12125	0.22049
CCL2->ACKR4	0.184383	0.06937	0.644519	0.748197	0.428162	0.807695	0.120802	0.22049
CGA->LHCGR	0.471018	0.115551	0.312551	0.749993	1.54135	1.04298	0.121144	0.22049
AMELX->LAMP1	0.372589	0.262114	0.266574	0.728417	0.816987	0.851673	0.122018	0.221549
GRN->TNFRSF1B	0.002126	0.365785	0.534685	0.429394	0.769212	1.24629	0.122555	0.222188
GNAI2->F2R	0.027775	0.395069	0.483551	0.625112	0.919675	1.17037	0.124108	0.224664
TAC1->TACR3	0.018766	0.491343	0.397253	0.374659	1.18173	1.09411	0.124506	0.224673
TGFB2->TGFBR1	0.120334	0.331043	0.4564	1.7011	0.793482	1.16542	0.124677	0.224673
UCN3->IL10RB	0.300609	0.25972	0.347235	0.789763	0.781398	0.878555	0.124589	0.224673
CCL17->CCR4	0.035403	0.866047	0.008071	0.600628	1.00251	0.568068	0.125397	0.224976
TGFB3->TGFBR3	0.105923	0.063243	0.740838	0.77317	0.577469	0.865462	0.125597	0.224976
TSLP->IL7R	0.182705	0.305038	0.421886	0.791805	0.86002	0.829962	0.125442	0.224976
MMP9->LRP1	0.800459	0.04488	0.063799	1.00926	0.507205	0.779628	0.125239	0.224976
CSF2->CSF3R	0.004106	0.18764	0.720494	0.424142	1.28939	0.991587	0.126525	0.225961
CCL5->SDC1	0.085882	0.654277	0.172074	1.57098	0.854983	1.35322	0.126522	0.225961
DAG1->LAMA4	0.357925	0.038242	0.517796	0.779092	0.567186	0.907237	0.127243	0.226905
AFDN->EPHB2	0.647392	0.066627	0.20087	1.11664	2.01319	0.856896	0.12763	0.227258
LILRB4->LAIR1	0.250755	0.529695	0.135014	0.856214	0.997008	0.695931	0.127871	0.227348
CNTF->CNTFR	0.270541	0.586683	0.060265	0.639007	0.841299	0.708644	0.128721	0.228082
SCT->VIPR1	0.350381	0.484067	0.083204	0.797671	0.791352	0.696558	0.12879	0.228082
TIMP2->ITGA3	0.800514	0.105315	0.011979	1.10743	1.87677	1.60743	0.128856	0.228082
ZP3->EGFR	0.010478	0.127906	0.780931	2.06311	1.37139	0.966008	0.129492	0.228128
IL6->IL6R	0.037476	0.854228	0.028343	0.51282	0.893159	0.69701	0.129801	0.228128
LAMA2->ITGA7	0.06337	0.071105	0.785653	0.720017	0.664926	1.08791	0.129835	0.228128
VTN->ITGB8	0.130372	0.579569	0.209207	1.56667	1.11511	1.18586	0.129421	0.228128
NRTN->GFRA2	0.155851	0.704308	0.058378	0.677124	0.876373	0.72788	0.129163	0.228128
NXPH1->NRXN1	0.010509	0.256342	0.654169	0.445431	0.762925	1.14981	0.130214	0.228458
CORT->SSTR3	0.079648	0.705137	0.137093	0.68911	0.990689	1.37156	0.130577	0.22876
MSMP->CCR2	0.016517	0.368366	0.537811	0.540859	0.796917	0.8114	0.130925	0.229033
PPBP->CXCR1	0.116918	0.150228	0.657268	0.668384	1.34984	0.985634	0.131658	0.22998
CD47->SIRPG	0.215089	0.647879	0.065651	1.45552	0.743915	1.42653	0.133463	0.23178
SIRPG->CD47	0.215089	0.647879	0.065651	1.45552	0.743915	1.42653	0.133463	0.23178
TGFA->ERBB4	0.420882	0.225803	0.281077	1.20486	1.52357	1.23038	0.133094	0.23178
JAG1->NOTCH4	0.653911	0.11429	0.159943	1.19817	1.52228	1.23292	0.133258	0.23178
CLEC2B->KLRF1	0.214652	0.159127	0.555982	1.46023	1.63166	1.0855	0.133956	0.231962
KLRF1->CLEC2B	0.214652	0.159127	0.555982	1.46023	1.63166	1.0855	0.133956	0.231962
LAMA5->BCAM	0.494296	0.001596	0.43568	0.746394	2.84624	1.12554	0.13474	0.232647
CAMP->FPR2	0.69163	0.183179	0.056696	1.13676	1.29406	1.49219	0.134711	0.232647
ADAM12->SDC4	0.023411	0.50147	0.407753	1.7746	0.830223	1.28703	0.135202	0.233107
TRH->TRHR	0.023482	0.325105	0.585085	0.429192	1.37337	1.15713	0.135654	0.233214
VCAN->ITGB1	0.642972	0.222191	0.068492	1.26513	1.58271	1.49725	0.135646	0.233214
TDGF1->ACVR2A	0.232291	0.367526	0.335933	0.740667	0.815149	0.872706	0.136561	0.234293
IL13->IL13RA2	0.294408	0.498584	0.143012	0.735302	0.827612	1.2599	0.136673	0.234293
CCL7->CCR3	0.239801	0.57524	0.121487	0.717269	1.11152	1.38342	0.136902	0.23435
IFNK->IFNAR2	0.142523	0.259686	0.53535	0.654605	0.808607	0.962491	0.137355	0.23479
TIMP2->ITGB1	0.5618	0.317507	0.058969	1.30939	1.37046	1.42341	0.13767	0.234993
CXCL12->CD4	0.074842	0.501619	0.364045	0.703382	0.732786	0.849478	0.138655	0.236336
CRH->CRHR2	0.009034	0.765291	0.16975	0.54452	1.01235	0.655245	0.140239	0.23701
SPON2->ITGB2	0.123852	0.764814	0.055207	0.761183	1.00374	1.48212	0.140149	0.23701
ADAM7->ITGA4	0.124508	0.552531	0.266197	0.690967	1.1134	0.7556	0.139865	0.23701
FN1->ITGB1	0.263785	0.597674	0.082494	1.44747	1.18261	1.36477	0.140184	0.23701
EFNB2->EPHA4	0.559605	0.199323	0.184273	1.20004	0.798849	1.33814	0.13985	0.23701
EFNA3->EPHA2	0.612089	0.198643	0.132274	0.694056	1.52723	1.40759	0.139763	0.23701
NLGN1->NRXN2	0.032414	0.245966	0.669134	0.636018	0.609748	0.94396	0.141777	0.23793
CD59->CD2	0.038561	0.212894	0.695624	1.89117	1.42922	1.03605	0.141582	0.23793
NMB->BRS3	0.24861	0.696591	0.001004	1.4081	1.13166	1.88568	0.14119	0.23793
CGN->F11R	0.441514	0.262188	0.243702	0.714577	0.707498	0.885703	0.141728	0.23793
CLCF1->CNTFR	0.892591	0.045169	0.009294	0.960649	1.71199	1.62187	0.14157	0.23793
WNT5A->RYK	0.045743	0.902986	0.000631	1.84605	1.06726	2.04153	0.142607	0.238654
LY9->LY9	0.093052	0.397968	0.458298	0.680275	1.32085	0.854636	0.142589	0.238654
LGI2->ADAM23	0.056569	0.124499	0.768861	0.598103	0.688613	0.975055	0.142863	0.238749
IL16->KCNJ10	0.053556	0.206508	0.691375	0.655619	0.766605	0.957154	0.143546	0.239555
SELPLG->SELP	0.029155	0.039467	0.883389	0.539232	0.57382	1.05799	0.143805	0.239653
HBEGF->CD82	0.154759	0.421858	0.375872	0.551351	0.870291	0.875237	0.144022	0.239681
FBN1->ITGB1	0.150151	0.800087	0.00381	1.62221	1.15902	1.75438	0.14473	0.239869
AVP->AVPR1A	0.157165	0.532653	0.263988	0.764568	1.21778	0.79543	0.14462	0.239869
EFNA3->EPHA3	0.594909	0.279584	0.079569	0.75469	0.740156	0.830915	0.144736	0.239869
FAM3D->FPR1	0.12185	0.008546	0.827306	0.657797	0.422845	1.06649	0.1464	0.241835
F12->GP1BA	0.292955	0.573358	0.091435	0.598572	0.928711	0.692942	0.14642	0.241835
BMP10->ACVR2A	0.412936	0.367526	0.178842	0.82177	0.815149	0.807454	0.147135	0.241835
BMP15->ACVR2A	0.412936	0.367526	0.178842	0.82177	0.815149	0.807454	0.147135	0.241835
INHBC->ACVR2A	0.412936	0.367526	0.178842	0.82177	0.815149	0.807454	0.147135	0.241835
SEMA3F->PLXNA3	0.591688	0.036242	0.331073	0.788464	2.0637	0.937119	0.146997	0.241835
DEFB103B->CCR2	0.003141	0.689696	0.274955	0.465668	0.939504	0.761678	0.151076	0.242835
SLITRK1->PTPRS	0.029273	0.711748	0.226908	0.617518	0.780081	0.753717	0.15114	0.242835
PDYN->OPRD1	0.04978	0.801103	0.115858	0.644984	1.00369	1.31516	0.150584	0.242835
SPON2->ITGA4	0.15001	0.028078	0.790169	0.669885	0.581371	0.958804	0.151293	0.242835
RSPO1->ZNRF3	0.268488	0.216304	0.476638	0.631936	0.669296	0.84958	0.148116	0.242835
ADAM15->ITGB1	0.29417	0.638488	0.035296	1.28537	1.09641	1.61425	0.151152	0.242835
CSF2->SDC2	0.368469	0.056534	0.537101	0.750954	0.456674	0.874107	0.148428	0.242835
WNT2->FZD4	0.586157	0.02128	0.360598	0.907135	0.443824	0.831508	0.15119	0.242835
SERPINE1->LRP1	0.643089	0.100389	0.223987	1.32041	0.685908	0.926155	0.150923	0.242835
TNFSF13B->TNFRSF17	0.72957	0.156374	0.075755	1.07681	0.653481	0.621042	0.14824	0.242835
SEMA3A->NRP2	0.752819	0.20094	0.014543	0.871084	1.38973	1.55987	0.151315	0.242835
FGF16->FGFR3	0.799884	0.154046	0.014667	0.928188	1.48228	0.612977	0.151453	0.242835
FGF17->FGFR3	0.799884	0.154046	0.014667	0.928188	1.48228	0.612977	0.151453	0.242835
FGF23->FGFR3	0.799884	0.154046	0.014667	0.928188	1.48228	0.612977	0.151453	0.242835
FGF3->FGFR3	0.799884	0.154046	0.014667	0.928188	1.48228	0.612977	0.151453	0.242835
FGF4->FGFR3	0.799884	0.154046	0.014667	0.928188	1.48228	0.612977	0.151453	0.242835
FGF6->FGFR3	0.799884	0.154046	0.014667	0.928188	1.48228	0.612977	0.151453	0.242835
FGF8->FGFR3	0.799884	0.154046	0.01498	0.928188	1.48228	0.607061	0.1516	0.242835
VEGFA->FLT1	0.939956	0.02769	0.001144	0.833947	2.06335	1.90939	0.151544	0.242835
NELL2->ROBO3	0.211574	0.36662	0.392773	0.645406	1.39382	1.13767	0.152568	0.243408
IL13->IL13RA1	0.336433	0.241392	0.392969	0.734887	0.592707	1.23847	0.152486	0.243408
IL4->IL13RA1	0.336433	0.241392	0.392969	0.734887	0.592707	1.23847	0.152486	0.243408
SLITRK2->PTPRS	0.034151	0.711748	0.226908	0.606649	0.780081	0.753717	0.153436	0.243932
CCN1->SDC4	0.104485	0.651216	0.216726	1.54448	0.838639	1.36802	0.153256	0.243932
FGF13->SCN8A	0.111041	0.750894	0.111023	0.56909	0.778651	0.71369	0.153508	0.243932
BMP4->BMPR1B	0.019954	0.747704	0.206707	1.64862	0.928643	1.29794	0.154175	0.244668
AMH->EGFR	0.081014	0.127906	0.766429	1.57748	1.37139	1.01309	0.154643	0.245084
PYY->NPY2R	0.012156	0.440038	0.527437	0.453637	1.48886	0.952386	0.156688	0.246479
VIP->VIPR2	0.054477	0.496961	0.428538	0.609304	0.8788	1.11591	0.156854	0.246479
XCL1->XCR1	0.12381	0.551274	0.303581	0.758681	1.27091	0.765125	0.156225	0.246479
POMC->MC5R	0.232825	0.11064	0.636754	0.686958	0.61109	1.06395	0.15697	0.246479
CCL3L1->CCR3	0.245585	0.216557	0.516822	0.739984	0.692691	1.08354	0.156369	0.246479
FGF5->FGFR2	0.266392	0.694771	0.019472	0.682158	0.80671	0.621439	0.157171	0.246479
WNT7B->LRP5	0.369569	0.603035	0.006518	1.23144	0.890632	0.630825	0.156444	0.246479
CCN4->ITGA5	0.442789	0.494826	0.041338	1.16705	1.23099	1.43711	0.156363	0.246479
WNT4->FZD6	0.136345	0.029389	0.816407	1.47135	1.99968	1.10226	0.157895	0.246968
MADCAM1->ITGA4	0.307741	0.552531	0.121686	0.80943	1.1134	0.713965	0.157807	0.246968
AFDN->EPHB6	0.310428	0.241709	0.432634	1.29575	1.69153	0.991165	0.159167	0.248633
EFNA5->EPHB2	0.263627	0.366823	0.356012	1.40641	1.1299	1.05251	0.159988	0.249589
LRRC4B->PTPRS	0.043397	0.716765	0.226908	0.645709	0.781338	0.753717	0.160285	0.249726
IGFBP4->FZD8	0.27468	0.15966	0.556703	0.720907	0.63634	1.20982	0.162228	0.252425
WNT5A->FZD2	0.193225	0.295431	0.503342	1.44261	0.695065	1.15942	0.162697	0.252499
ADM2->CALCRL	0.257372	0.68211	0.053373	0.769008	0.887927	0.724944	0.16312	0.252499
LIN7C->HTR2C	0.302839	0.388265	0.301333	1.16982	0.791621	1.06916	0.162914	0.252499
DSC1->DSG4	0.434527	0.513707	0.043416	0.757238	0.988387	1.51881	0.162527	0.252499
CCL21->ACKR2	0.00591	0.122189	0.870109	0.484635	0.664411	0.992021	0.165773	0.252683
CCL7->CXCR3	0.076482	0.044207	0.87767	0.622525	0.533866	0.935784	0.165847	0.252683
ULBP1->KLRK1	0.120739	0.334796	0.539674	0.67688	1.11312	0.860468	0.164283	0.252683
PF4V1->CXCR3	0.123745	0.219587	0.654386	0.722901	0.801025	0.949313	0.165528	0.252683
ADAM23->ITGA4	0.185722	0.504313	0.308179	0.769549	1.35869	0.806728	0.165775	0.252683
XCL2->XCR1	0.206857	0.732342	0.058025	0.778752	0.930826	0.635073	0.165283	0.252683
VCAM1->ITGB2	0.209708	0.521158	0.26537	0.659989	0.883984	1.20497	0.164792	0.252683
RSPO2->ZNRF3	0.368391	0.065755	0.560584	0.719766	0.569696	0.846301	0.164045	0.252683
CADM1->CADM3	0.394593	0.036558	0.568328	0.811792	0.593982	0.946134	0.166406	0.252683
CADM3->CADM1	0.394593	0.036558	0.568328	0.811792	0.593982	0.946134	0.166406	0.252683
POSTN->PTK7	0.413554	0.549872	0.032599	0.792718	1.4279	1.4123	0.164687	0.252683
PLG->PLGRKT	0.424288	0.236036	0.337011	0.772537	1.41902	0.82864	0.165338	0.252683
CD99->PILRB	0.508455	0.386781	0.103568	0.866912	0.78776	0.885674	0.166069	0.252683
FGF1->FGFR2	0.639205	0.333206	0.025667	0.791419	0.661217	0.631007	0.165707	0.252683
FGA->ITGA5	0.693529	0.290003	0.0141	1.03734	1.41288	1.54185	0.165486	0.252683
PTHLH->PTH2R	0.047732	0.129549	0.822732	1.40163	1.89003	0.981776	0.166673	0.252768
CNTF->LIFR	0.036162	0.356347	0.609591	0.525894	1.27661	0.941314	0.167719	0.252811
F2->GP1BA	0.039822	0.570587	0.391469	0.623128	0.823178	0.745819	0.167608	0.252811
MMP9->EPHB2	0.141296	0.625097	0.234325	1.71783	1.12417	1.20959	0.167026	0.252811
LGI4->ADAM23	0.243414	0.325813	0.433046	0.710097	0.810319	1.07277	0.167806	0.252811
WNT2->FZD2	0.466154	0.006677	0.528455	1.32419	0.442737	1.1756	0.167311	0.252811
PDYN->OPRK1	0.676883	0.090015	0.235701	0.771963	1.9871	1.40547	0.167969	0.252811
IGSF11->VSIR	0.711426	0.216664	0.07569	0.870266	0.712512	1.23501	0.168564	0.253387
IL1RAPL1->PTPRS	0.043397	0.716765	0.24538	0.645709	0.781338	0.760753	0.169453	0.253778
ADM2->RAMP2	0.109176	0.866988	0.030225	0.631723	0.919707	0.731308	0.169881	0.253778
SST->SSTR1	0.12828	0.241294	0.636779	0.766536	0.724663	0.891512	0.169863	0.253778
CADM1->CRTAM	0.4409	0.032225	0.533269	0.863655	0.61083	0.983268	0.169884	0.253778
CRTAM->CADM1	0.4409	0.032225	0.533269	0.863655	0.61083	0.983268	0.169884	0.253778
PDGFB->ART1	0.56691	0.321048	0.121273	0.890275	1.76762	1.26449	0.171324	0.25561
CCL2->ACKR2	0.184383	0.541998	0.283325	0.748197	1.14589	0.81148	0.171566	0.255652
UCN3->CRHR1	0.058915	0.438683	0.51314	0.600279	1.2657	1.13886	0.172093	0.2558
CADM1->CADM1	0.385187	0.092233	0.533269	0.865265	0.65499	0.983268	0.172068	0.2558
SOSTDC1->LRP5	0.810915	0.187318	0.014291	0.867444	0.615367	0.666919	0.173007	0.256839
MDK->SDC3	0.296216	0.442731	0.274812	0.570495	0.782753	0.862971	0.17364	0.257142
MMP1->ITGA2	0.372315	0.576752	0.064686	0.728229	1.08249	1.48994	0.173637	0.257142
ICAM2->ITGAM	0.029861	0.613075	0.371558	0.568576	0.797945	0.760951	0.174018	0.257382
NMS->NMUR1	0.005507	0.289596	0.722355	0.45495	0.683917	0.972143	0.175547	0.257537
CCL21->ACKR4	0.00591	0.06502	0.945455	0.484635	0.492612	0.891883	0.174992	0.257537
TNFSF13->TNFRSF11B	0.091607	0.365293	0.56097	0.521544	0.79297	0.991216	0.17576	0.257537
SPP1->ITGAV	0.12798	0.277945	0.61154	1.53263	1.38432	1.2044	0.17555	0.257537
PLA2G2A->ITGB1	0.435699	0.071765	0.509634	1.21322	1.69806	1.10897	0.17536	0.257537
EDN2->KEL	0.476798	0.13664	0.404188	1.06208	1.54705	1.16193	0.175633	0.257537
L1CAM->ITGA5	0.65279	0.253439	0.111805	1.13934	1.36276	1.32733	0.175844	0.257537
CALR->LRP1	0.968399	0.02064	0.026903	1.13142	0.516019	0.714602	0.174763	0.257537
TNFSF13->TNFRSF1A	0.040663	0.610763	0.367572	0.526775	1.13534	1.11322	0.176344	0.257938
SPP1->CD44	0.060352	0.388612	0.571743	1.69231	1.28008	1.07043	0.177231	0.257938
IGF2->IGF2R	0.125799	0.814454	0.080294	0.651777	1.16433	0.750934	0.177149	0.257938
PRG4->TLR4	0.298081	0.143786	0.578836	0.818045	0.581525	1.08922	0.177229	0.257938
FAT4->DCHS1	0.357773	0.137853	0.525426	0.793342	0.700022	0.915798	0.177411	0.257938
CD14->ITGB1	0.595843	0.083085	0.342049	1.17673	1.67226	1.22109	0.177372	0.257938
CCN2->ITGB2	0.085824	0.154801	0.783423	0.61313	0.635092	1.1298	0.178975	0.258831
CORT->MRGPRX2	0.111751	0.705137	0.206171	0.57125	0.990689	1.39718	0.178458	0.258831
EFNB2->EPHB1	0.287732	0.239102	0.496578	1.35693	0.811835	1.17079	0.178643	0.258831
CADM1->NECTIN3	0.385187	0.231801	0.407311	0.865265	0.624872	1.15276	0.179107	0.258831
NECTIN3->CADM1	0.385187	0.231801	0.407311	0.865265	0.624872	1.15276	0.179107	0.258831
LTA->LTBR	0.445192	0.201807	0.378317	1.10998	1.43814	1.03819	0.17964	0.259287
MMP7->CD44	0.606781	0.185304	0.234006	1.06995	0.659997	1.26686	0.180047	0.259562
ICAM1->ITGB2	0.110628	0.611175	0.306923	0.688868	1.1282	1.24904	0.181434	0.261043
CCN2->ITGAM	0.290131	0.156244	0.582495	0.814755	0.636696	0.935618	0.181511	0.261043
GNAS->ADRB2	0.468533	0.467545	0.093515	1.54962	1.01547	1.32712	0.181892	0.261278
GNAI2->FPR1	0.058968	0.574061	0.397883	0.65815	1.32944	1.15136	0.18259	0.261352
PPY->NPY4R	0.265015	0.597431	0.168483	1.3726	0.879114	1.27479	0.182599	0.261352
TGFB1->ITGB8	0.713192	0.290525	0.02701	0.935843	1.25061	1.39258	0.182492	0.261352
DLL1->NOTCH1	0.013577	0.877374	0.147146	0.385018	0.985631	0.74397	0.186423	0.261602
PLAU->ST14	0.038544	0.672551	0.323588	1.5078	1.39146	1.29006	0.184596	0.261602
CD2->CD48	0.043231	0.959529	0.036341	0.61881	1.04752	0.641418	0.186962	0.261602
CD48->CD2	0.043231	0.959529	0.036341	0.61881	1.04752	0.641418	0.186962	0.261602
HAVCR1->HAVCR1	0.064886	0.447109	0.528262	1.59824	1.21486	1.28917	0.187583	0.261602
BTC->EGFR	0.081014	0.176969	0.780931	1.57748	1.29373	0.966008	0.186861	0.261602
APOE->LDLR	0.179963	0.023679	0.834028	0.627937	0.488794	0.905966	0.186193	0.261602
SEMA7A->PLXNC1	0.250419	0.609365	0.179211	1.38649	0.887595	1.33332	0.186905	0.261602
KNG1->RXFP4	0.298016	0.372375	0.369341	0.637442	0.808465	0.93012	0.187301	0.261602
EFNB1->EPHA4	0.34613	0.167904	0.526196	1.25504	0.706311	1.16865	0.18757	0.261602
EPHA4->EFNB1	0.34613	0.167904	0.526196	1.25504	0.706311	1.16865	0.18757	0.261602
CNTN1->NOTCH2	0.389466	0.234383	0.415335	0.917662	0.591025	1.24492	0.187006	0.261602
CEL->CXCR4	0.395438	0.630016	0.014058	0.832814	0.972324	0.601729	0.187183	0.261602
GDF7->ACVR2A	0.412936	0.367526	0.25483	0.82177	0.815149	0.848235	0.184921	0.261602
PDGFD->PDGFRB	0.417478	0.056817	0.559954	0.852554	0.582224	0.910535	0.184364	0.261602
LTBP3->ITGB5	0.566708	0.085422	0.384248	1.31963	0.650687	1.27313	0.185501	0.261602
KITLG->KIT	0.643219	0.10512	0.285462	0.865115	0.535158	0.787165	0.184125	0.261602
RLN3->RXFP1	0.684183	0.311952	0.04306	1.15576	1.37124	1.36594	0.187012	0.261602
CD274->CD80	0.746954	0.06657	0.221252	0.939712	1.73689	1.1704	0.184645	0.261602
CD80->CD274	0.746954	0.06657	0.221252	0.939712	1.73689	1.1704	0.184645	0.261602
NTS->NTSR1	0.807659	0.012033	0.212025	0.77457	2.18345	1.24425	0.183018	0.261602
THBS1->ITGA3	0.83572	0.191102	0.006963	1.13876	1.58935	1.8913	0.184117	0.261602
CFP->NCR1	0.007811	0.294158	0.739152	0.523664	1.63516	0.90889	0.18805	0.261947
MFNG->NOTCH1	0.012653	0.875321	0.156217	0.462937	1.09547	0.760063	0.189709	0.262122
TNFSF14->TNFRSF6B	0.228013	0.118077	0.697982	1.067	1.84699	1.08526	0.189645	0.262122
GDF2->ACVR2A	0.412936	0.367526	0.26363	0.82177	0.815149	0.84983	0.189656	0.262122
TNFSF10->TNFRSF10C	0.414801	0.597585	0.031265	1.30749	0.816268	0.732199	0.189418	0.262122
CEACAM6->CEACAM8	0.518433	0.064447	0.459058	0.809154	0.586654	0.971687	0.18849	0.262122
GRP->NMBR	0.549404	0.216772	0.277526	0.801468	0.642192	1.38975	0.189445	0.262122
HLA-G->LILRB1	0.757935	0.206872	0.078448	0.902941	1.47745	1.36943	0.189202	0.262122
ICAM3->CLEC4M	0.071745	0.161913	0.811443	0.655159	0.741724	0.903378	0.190204	0.262461
FZD8->CKAP4	0.277647	0.185889	0.581914	0.660643	0.6962	1.1334	0.190393	0.262461
TNF->TNFRSF1B	0.090993	0.195697	0.761556	0.654924	0.638825	0.910512	0.191916	0.263953
CXCL12->ITGB1	0.634231	0.071765	0.342049	1.25563	1.69806	1.22109	0.191806	0.263953
TNFSF13->TNFRSF13B	0.000685	0.808856	0.252879	0.28321	0.926959	0.785375	0.199744	0.264363
RPH3A->NRXN1	0.007387	0.256342	0.799984	0.432719	0.762925	1.12799	0.200466	0.264363
EDN2->EDNRB	0.009166	0.323698	0.726891	0.488161	0.74262	1.06309	0.198258	0.264363
PSAP->CD1B	0.011362	0.073973	0.969715	0.540118	0.59042	1.09771	0.195651	0.264363
PSAP->GPR37	0.011362	0.073973	0.969715	0.540118	0.59042	1.09771	0.195651	0.264363
PSAP->GPR37L1	0.011362	0.073973	0.969715	0.540118	0.59042	1.09771	0.195651	0.264363
PLA2G2A->ITGB3	0.04617	0.42356	0.594239	0.58821	1.29781	0.859926	0.20061	0.264363
NPPB->NPR1	0.054838	0.879005	0.12189	0.589262	0.992549	0.716264	0.196029	0.264363
SERPINF1->PLXDC2	0.066173	0.026773	0.967753	0.630326	0.587631	1.06036	0.198784	0.264363
BDNF->NGFR	0.093085	0.196768	0.773275	0.648746	0.682125	0.985756	0.20014	0.264363
SLITRK3->PTPRS	0.114145	0.711748	0.226908	0.697412	0.780081	0.753717	0.194412	0.264363
IFNA1->IFNAR2	0.142523	0.259686	0.66038	0.654605	0.808607	1.0039	0.199839	0.264363
IFNA10->IFNAR2	0.142523	0.259686	0.66038	0.654605	0.808607	1.0039	0.199839	0.264363
IFNA13->IFNAR2	0.142523	0.259686	0.66038	0.654605	0.808607	1.0039	0.199839	0.264363
IFNA14->IFNAR2	0.142523	0.259686	0.66038	0.654605	0.808607	1.0039	0.199839	0.264363
IFNA16->IFNAR2	0.142523	0.259686	0.66038	0.654605	0.808607	1.0039	0.199839	0.264363
IFNA17->IFNAR2	0.142523	0.259686	0.66038	0.654605	0.808607	1.0039	0.199839	0.264363
IFNA2->IFNAR2	0.142523	0.259686	0.66038	0.654605	0.808607	1.0039	0.199839	0.264363
IFNA21->IFNAR2	0.142523	0.259686	0.66038	0.654605	0.808607	1.0039	0.199839	0.264363
IFNA4->IFNAR2	0.142523	0.259686	0.66038	0.654605	0.808607	1.0039	0.199839	0.264363
IFNA5->IFNAR2	0.142523	0.259686	0.66038	0.654605	0.808607	1.0039	0.199839	0.264363
IFNA6->IFNAR2	0.142523	0.259686	0.66038	0.654605	0.808607	1.0039	0.199839	0.264363
IFNA7->IFNAR2	0.142523	0.259686	0.66038	0.654605	0.808607	1.0039	0.199839	0.264363
IFNA8->IFNAR2	0.142523	0.259686	0.66038	0.654605	0.808607	1.0039	0.199839	0.264363
IFNB1->IFNAR2	0.142523	0.259686	0.66038	0.654605	0.808607	1.0039	0.199839	0.264363
IFNW1->IFNAR2	0.142523	0.259686	0.66038	0.654605	0.808607	1.0039	0.199839	0.264363
CCL2->CCR4	0.184383	0.743689	0.123655	0.748197	0.865266	0.773555	0.193822	0.264363
NTS->NTSR2	0.234216	0.166215	0.657458	0.724126	1.52602	1.04027	0.197222	0.264363
EFNB1->EPHB2	0.268219	0.636106	0.150296	1.31334	0.915689	1.33708	0.195414	0.264363
SEMA3C->NRP2	0.42616	0.617258	0.010371	1.21804	1.20217	1.68549	0.194956	0.264363
GNAS->TSHR	0.468533	0.467545	0.117551	1.54962	1.01547	1.31659	0.194868	0.264363
PSEN1->NOTCH2	0.470849	0.320547	0.267376	0.965245	0.787803	1.22425	0.197712	0.264363
DHH->HHIP	0.52489	0.049074	0.483303	0.797432	0.530654	0.891337	0.196877	0.264363
NPS->NPSR1	0.545666	0.372721	0.132629	0.813677	0.859729	1.30997	0.193432	0.264363
INHBB->ACVR1	0.647067	0.310231	0.106361	1.06213	1.2319	0.724018	0.200436	0.264363
PLAU->LRP1	0.741221	0.209408	0.102323	1.17627	0.77748	0.801397	0.194495	0.264363
FGF20->FGFR3	0.799884	0.236268	0.024648	0.928188	1.3199	0.622394	0.19884	0.264363
CPAMD8->SCTR	0.861094	0.114006	0.076305	1.00664	1.59111	0.624136	0.193645	0.264363
F11->GP1BA	0.270174	0.509569	0.284725	0.784673	1.15203	0.803315	0.200889	0.264439
PSPN->RET	0.022117	0.756023	0.287566	0.500081	1.08281	0.815207	0.201584	0.264752
GNAI2->CCR5	0.063676	0.448903	0.55354	0.612429	1.3759	1.10149	0.201815	0.264752
LACRT->SDC1	0.085882	0.654277	0.327078	1.57098	0.854983	1.29811	0.202444	0.264752
SLIT1->SDC1	0.085882	0.654277	0.327078	1.57098	0.854983	1.29811	0.202444	0.264752
BTLA->CD79A	0.160755	0.527705	0.378804	0.596042	0.84536	0.789234	0.20246	0.264752
NXPH3->NRXN1	0.210113	0.177286	0.679169	0.697573	0.717922	1.09323	0.202068	0.264752
ADAM17->NOTCH1	0.226996	0.165825	0.674827	0.798938	1.6731	0.981826	0.202676	0.264752
INHBB->ACVR1C	0.566742	0.052554	0.450252	0.768543	1.88814	0.843016	0.203747	0.265861
TGFB1->VASN	0.65354	0.040986	0.376043	1.017	2.49271	1.14207	0.204324	0.266323
LGI1->ADAM23	0.159102	0.156152	0.755743	0.671321	0.692418	0.939264	0.204566	0.266349
APP->LRP1	0.788726	0.006477	0.276879	0.990896	0.422063	0.853774	0.205181	0.266859
ORM1->CCR5	0.119646	0.651523	0.301904	0.721705	1.0096	0.78141	0.205743	0.26701
HLA-G->KIR2DL4	0.434751	0.337622	0.30067	1.2459	1.21782	1.21859	0.205726	0.26701
CCL19->CCR7	0.014027	0.327412	0.732868	0.519124	0.807005	0.907236	0.206444	0.26734
WNT5A->LRP5	0.957333	0.091602	0.025283	0.872352	0.6483	0.702049	0.206394	0.26734
SEMA6D->KDR	0.052874	0.799668	0.223818	0.605376	0.981409	0.780773	0.207613	0.267695
CCL25->CCR10	0.19583	0.383801	0.496683	0.652849	0.842496	1.21096	0.207588	0.267695
AGT->AGTR2	0.36971	0.704673	0.001252	0.855116	0.825353	0.651059	0.207201	0.267695
AGT->MAS1	0.36971	0.704673	0.001252	0.855116	0.825353	0.651059	0.207201	0.267695
DLL4->NOTCH2	0.249183	0.396413	0.43156	0.863264	0.686328	1.19892	0.208068	0.267993
CCL2->CCR2	0.027435	0.885742	0.167137	0.60763	0.985158	0.79279	0.209876	0.269542
INHBB->CFC1B	0.213331	0.055109	0.812782	0.665565	1.87951	0.928839	0.210397	0.269542
C1QTNF1->AVPR2	0.254985	0.729505	0.095827	0.671517	0.729606	0.816289	0.209878	0.269542
PDGFC->PDGFRA	0.596174	0.06085	0.424067	1.36105	0.576646	1.1193	0.210323	0.269542
FGF19->FGFR3	0.931413	0.036577	0.112504	1.03599	1.72084	0.717131	0.209979	0.269542
EDIL3->ITGB3	0.814866	0.042126	0.224749	1.09695	0.690973	1.30785	0.210696	0.269636
MLN->MLNR	0.008852	0.607183	0.466581	0.404882	0.80849	0.825897	0.211199	0.269991
FGF22->FGFR2	0.266392	0.797758	0.019472	0.682158	0.894572	0.621439	0.21178	0.270444
IL7->IL7R	0.233198	0.74817	0.103366	0.765128	1.0116	0.644371	0.21242	0.270685
TNC->EGFR	0.494148	0.164796	0.425739	1.13901	1.5222	1.13845	0.212391	0.270685
CCN3->NOTCH1	0.0171	0.917119	0.154569	0.389083	0.980429	0.762191	0.214769	0.271763
CD38->PECAM1	0.03296	0.663816	0.392162	0.634052	0.842268	0.741811	0.214856	0.271763
PECAM1->CD38	0.03296	0.663816	0.392162	0.634052	0.842268	0.741811	0.214856	0.271763
TAC1->TACR2	0.201245	0.239617	0.645896	0.610674	0.662701	0.883222	0.213591	0.271763
BMP7->ACVR2B	0.240158	0.534944	0.312082	1.28265	0.853794	0.895537	0.213838	0.271763
WNT5A->FZD5	0.40997	0.102116	0.576379	1.17786	0.599998	1.03492	0.214582	0.271763
EFNA2->EPHA2	0.774968	0.147277	0.166367	0.925156	1.65356	1.47448	0.214667	0.271763
MICB->KLRK1	0.571838	0.275556	0.242378	0.858423	1.39045	1.12962	0.215341	0.272088
TNFSF15->TNFRSF25	0.447234	0.437291	0.206216	0.799439	1.39471	0.841137	0.215905	0.272513
TF->TFRC	0.087773	0.859033	0.145753	0.513009	1.00684	1.36481	0.216965	0.27272
TNFSF18->TNFRSF18	0.11561	0.832914	0.147565	0.611479	1.01611	1.26155	0.219032	0.27272
CD80->CTLA4	0.166807	0.105563	0.820285	0.657676	1.7009	0.979781	0.217022	0.27272
FN1->ITGB8	0.270951	0.74804	0.075593	1.48599	0.945994	1.38464	0.21815	0.27272
FN1->PLAUR	0.270951	0.74804	0.076737	1.48599	0.945994	1.38997	0.21882	0.27272
FGF7->FGFR3	0.415796	0.643276	0.035192	0.852353	1.24089	0.647888	0.217962	0.27272
CCN1->ITGA5	0.442789	0.597567	0.055449	1.16705	1.26103	1.41623	0.218865	0.27272
FGL1->LAG3	0.608171	0.250644	0.235563	1.18748	1.33986	0.773022	0.218029	0.27272
TNFSF13B->TNFRSF13B	0.751669	0.235973	0.105361	1.11999	0.699318	0.636089	0.217225	0.27272
EDN2->EDNRA	0.824423	0.02439	0.243683	0.967723	0.605179	1.30953	0.216929	0.27272
EFNA5->EPHA2	0.893631	0.056241	0.145469	0.908627	1.89406	1.39871	0.218593	0.27272
TFPI->LRP1	0.920812	0.126792	0.048219	1.18998	0.580028	0.726506	0.218876	0.27272
WNT10A->FZD1	0.978033	0.057067	0.05754	0.907915	0.684219	1.31328	0.217012	0.27272
HMGB1->THBD	0.451436	0.45698	0.189213	1.28217	0.944921	1.15558	0.219937	0.273562
CRP->OLR1	0.863712	0.137797	0.09698	0.90447	1.56482	1.4284	0.220442	0.273906
SEMA4A->PLXND1	0.033104	0.184	0.888416	0.61303	1.57169	0.948363	0.224602	0.274602
EFNA2->EPHA7	0.037754	0.215255	0.852989	0.482405	0.65779	1.05065	0.224887	0.274602
CCL19->ACKR2	0.040871	0.588747	0.476883	0.628648	1.33708	0.88688	0.225186	0.274602
FGB->ITGB2	0.091421	0.940642	0.070865	0.617402	0.902678	1.41491	0.223064	0.274602
IGF2->INSR	0.116839	0.442697	0.546355	0.633623	1.26272	0.891749	0.224823	0.274602
FN1->COL13A1	0.270951	0.74804	0.088579	1.48599	0.945994	1.37793	0.225822	0.274602
FN1->ITGA2B	0.270951	0.74804	0.088579	1.48599	0.945994	1.37793	0.225822	0.274602
FN1->ITGA4	0.270951	0.74804	0.088579	1.48599	0.945994	1.37793	0.225822	0.274602
FN1->ITGA8	0.270951	0.74804	0.088579	1.48599	0.945994	1.37793	0.225822	0.274602
FN1->ITGA9	0.270951	0.74804	0.088579	1.48599	0.945994	1.37793	0.225822	0.274602
FN1->ITGB3	0.270951	0.74804	0.088579	1.48599	0.945994	1.37793	0.225822	0.274602
FN1->ITGB7	0.270951	0.74804	0.088579	1.48599	0.945994	1.37793	0.225822	0.274602
FN1->MAG	0.270951	0.74804	0.088579	1.48599	0.945994	1.37793	0.225822	0.274602
FN1->SDC2	0.270951	0.74804	0.088579	1.48599	0.945994	1.37793	0.225822	0.274602
FN1->TSHR	0.270951	0.74804	0.088579	1.48599	0.945994	1.37793	0.225822	0.274602
TNF->TNFRSF21	0.279105	0.769578	0.052931	1.45991	0.968143	1.37381	0.222286	0.274602
KISS1->KISS1R	0.320452	0.034909	0.748269	1.14058	2.58802	1.03756	0.22348	0.274602
ICAM2->ITGAL	0.320564	0.332279	0.449854	0.804072	1.44036	1.02333	0.222928	0.274602
VIP->ADCYAP1R1	0.415301	0.547925	0.140744	0.689595	1.17191	1.12813	0.223682	0.274602
BSG->SELE	0.635615	0.032804	0.438562	0.721303	0.471967	0.958548	0.225471	0.274602
EDA->EDAR	0.819442	0.254226	0.026647	0.999123	0.805226	0.708435	0.221518	0.274602
BMP6->HJV	0.06629	0.357275	0.684859	0.57379	0.828331	0.989664	0.226332	0.274943
SEMA4A->PLXNB1	0.037447	0.754605	0.31687	0.53286	0.909785	0.848177	0.226629	0.275024
TGFB3->ACVRL1	0.040004	0.376646	0.693086	0.644982	0.883018	0.946253	0.227115	0.275335
CCL7->ACKR4	0.58747	0.104306	0.41884	0.945721	0.565642	0.788979	0.227642	0.275694
LRPAP1->VLDLR	0.026112	0.300337	0.787096	0.50463	0.689934	0.930674	0.229398	0.276144
CD22->PTPRC	0.070301	0.482886	0.559226	0.658636	1.19836	0.792992	0.228718	0.276144
PTPRC->CD22	0.070301	0.482886	0.559226	0.658636	1.19836	0.792992	0.228718	0.276144
ALCAM->CD6	0.639757	0.342696	0.130377	0.946315	1.24579	1.29499	0.228968	0.276144
CD6->ALCAM	0.639757	0.342696	0.130377	0.946315	1.24579	1.29499	0.228968	0.276144
GDF1->ACVR1	0.695297	0.414336	0.003861	0.932237	0.764384	0.619385	0.229367	0.276144
ALKAL2->ALK	0.016214	0.854801	0.243352	0.461688	0.971095	1.13492	0.229892	0.276161
NLGN3->NRXN1	0.04123	0.099048	0.974024	0.57671	0.631356	1.01761	0.229853	0.276161
FGF2->FGFRL1	0.071578	0.921279	0.121864	1.57623	0.991341	1.42375	0.230104	0.276161
EFNA2->EPHA6	0.107118	0.327291	0.683335	0.543046	0.677453	0.938253	0.231927	0.27807
RAET1E->KLRK1	0.032996	0.538152	0.54881	0.538845	1.02824	1.09791	0.233265	0.278873
THBS2->ITGA6	0.472458	0.518342	0.129169	1.36597	0.900927	1.43818	0.233272	0.278873
CD86->CTLA4	0.488069	0.538439	0.093501	0.862148	1.0125	0.699756	0.233296	0.278873
MUC7->SELL	0.006341	0.640555	0.475966	0.45045	0.861609	0.900634	0.235027	0.280381
SEMA6D->TREM2	0.117475	0.139542	0.865782	0.762305	0.582958	0.951348	0.234989	0.280381
ADGRE5->CD55	0.110331	0.474938	0.538561	1.47124	0.844898	0.985062	0.235616	0.280525
CD55->ADGRE5	0.110331	0.474938	0.538561	1.47124	0.844898	0.985062	0.235616	0.280525
WNT2->FZD3	0.605025	0.038434	0.481218	0.981646	0.554866	0.95025	0.236132	0.28086
VEGFC->VIPR2	0.56023	0.48894	0.076739	0.828954	0.855219	1.35708	0.236882	0.281473
CD58->CD2	0.319896	0.51396	0.293402	0.747655	1.16438	1.15296	0.237706	0.282171
CCL5->ACKR1	0.277092	0.13245	0.720315	0.741377	0.727134	0.990034	0.239296	0.283086
CCL14->CCR3	0.358108	0.216557	0.555387	0.786167	0.692691	0.853256	0.239416	0.283086
FGF7->NRP1	0.731917	0.062489	0.335471	0.969581	1.63357	1.24212	0.239309	0.283086
AREG->ERBB3	0.939851	0.11719	0.073022	0.974406	0.593973	0.826748	0.239423	0.283086
CCL11->CCR2	0.267473	0.173609	0.690881	0.844356	0.712107	0.862516	0.240589	0.284184
TGFB1->ITGB6	0.208549	0.510681	0.414865	1.39124	1.18559	1.19621	0.241901	0.285263
FGF19->FGFR2	0.357323	0.765969	0.011317	0.71077	0.876552	0.610712	0.242218	0.285263
L1CAM->CNTN1	0.972065	0.064493	0.097875	0.990889	0.591067	1.30659	0.24211	0.285263
FN1->CD44	0.262184	0.786054	0.089415	1.44867	1.13233	1.37642	0.244098	0.286631
SAA1->FPR2	0.359913	0.018508	0.758724	0.852962	1.895	1.09404	0.243784	0.286631
THBS1->SDC4	0.472961	0.625029	0.039471	0.8745	0.811735	1.48045	0.243979	0.286631
LEP->LEPR	0.4046	0.569926	0.163691	0.781978	0.718342	1.17433	0.244447	0.28676
EFNA3->EPHA1	0.49576	0.261009	0.38362	0.687718	0.866459	0.851982	0.245793	0.288045
FGF9->FGFR1	0.540509	0.211913	0.38834	0.837183	0.872389	0.920284	0.246025	0.288045
SOST->LRP4	0.92958	0.114174	0.097421	0.843686	0.636657	1.40966	0.246282	0.288064
ICAM4->ITGAM	0.121937	0.741902	0.280077	0.724573	0.860692	0.764587	0.247987	0.289493
C4A->CR1	0.593302	0.353972	0.196613	0.920763	0.82314	0.765734	0.247969	0.289493
LAMA1->ITGB8	0.353489	0.381836	0.409084	1.22964	1.22023	1.04777	0.248295	0.28957
SERPINF1->PLXDC1	0.04381	0.103735	0.999719	0.586162	0.698781	1.06838	0.250077	0.291365
FGF2->SDC3	0.233573	0.390754	0.52414	0.687411	0.785755	0.90721	0.25083	0.291958
WNT7B->FZD1	0.228997	0.835685	0.085542	1.2749	1.07604	1.29625	0.251932	0.292955
LAMC2->ITGA6	0.612359	0.535224	0.003699	0.978144	1.22133	1.80266	0.252597	0.293443
CD47->SIRPA	0.882826	0.1565	0.11379	1.10885	0.570679	1.36236	0.25375	0.294212
SIRPA->CD47	0.882826	0.1565	0.11379	1.10885	0.570679	1.36236	0.25375	0.294212
COL18A1->ITGB1	0.937553	0.112238	0.103782	1.06374	1.64691	1.35663	0.254038	0.294261
HBEGF->CD9	0.538769	0.604302	0.012423	1.05798	1.33794	1.52826	0.255249	0.295377
SEMA3F->NRP2	0.262941	0.663699	0.229593	1.2228	1.08881	1.31604	0.255716	0.295632
ADAM9->ITGAV	0.242868	0.835796	0.079081	1.47316	1.07381	1.29055	0.256672	0.296451
TNFSF13->FAS	0.001795	0.855513	0.301866	0.35731	0.84441	0.729626	0.257578	0.296822
IL19->IL20RA	0.017961	0.406545	0.734921	1.99735	1.37559	1.0997	0.257738	0.296822
IL17A->IL17RC	0.705256	0.081541	0.372206	0.822962	0.641777	0.839179	0.25747	0.296822
AVP->OXTR	0.245551	0.910696	0.004585	0.645552	1.15621	1.75448	0.258629	0.297276
FGF13->SCN5A	0.407032	0.162865	0.590579	1.07148	0.725471	0.904578	0.258403	0.297276
ZG16B->TLR5	0.397915	0.061903	0.701687	0.704064	0.440387	0.885968	0.259056	0.297481
CCL16->CCR8	0.087568	0.947512	0.130206	0.650837	1.12068	0.721658	0.261464	0.29891
DLL3->NOTCH2	0.114961	0.617386	0.43156	0.795576	0.760766	1.19892	0.260585	0.29891
IL34->PTPRZ1	0.201815	0.017023	0.945952	0.73282	0.449198	0.878406	0.261148	0.29891
DSC3->DSG2	0.221911	0.69935	0.244551	1.16901	1.01709	1.27185	0.261799	0.29891
DSG2->DSC3	0.221911	0.69935	0.244551	1.16901	1.01709	1.27185	0.261799	0.29891
FGF5->FGFR3	0.799884	0.350035	0.014667	0.928188	1.22206	0.612977	0.261018	0.29891
NRG4->ERBB4	0.510108	0.246628	0.409702	0.977377	0.769459	0.818742	0.2622	0.299082
FN1->NT5E	0.270951	0.855669	0.042535	1.48599	1.09098	1.41996	0.263937	0.300777
GAS6->TYRO3	0.832538	0.106004	0.231541	1.00644	0.613722	0.710669	0.264532	0.301009
EFNA4->EPHA2	0.887931	0.198643	0.083683	0.836178	1.52723	1.53563	0.264644	0.301009
C5->C5AR1	0.20475	0.614061	0.353328	0.757518	0.760273	0.801556	0.265852	0.302096
FN1->ITGAV	0.272587	0.74804	0.153773	1.48474	0.945994	1.33006	0.267306	0.303218
MYOC->FZD1	0.961961	0.034446	0.178055	0.959962	0.618586	0.874404	0.267346	0.303218
NTF4->NTRK2	0.353544	0.512856	0.308735	0.877	0.865517	1.18166	0.26778	0.303422
ADM->CALCRL	0.786582	0.287902	0.101689	0.818668	1.58101	1.39867	0.268449	0.303892
ANPEP->SELE	0.508624	0.552351	0.116096	0.921664	1.21479	0.734702	0.269029	0.304261
CD84->CD84	0.118497	0.996435	0.065536	0.699572	0.875935	0.638327	0.271225	0.304729
GNAS->AVPR2	0.468533	0.467545	0.244169	1.54962	1.01547	1.20038	0.271083	0.304729
GNAS->CRHR1	0.468533	0.467545	0.244169	1.54962	1.01547	1.20038	0.271083	0.304729
GNAS->GCGR	0.468533	0.467545	0.244169	1.54962	1.01547	1.20038	0.271083	0.304729
GNAS->LHCGR	0.468533	0.467545	0.244169	1.54962	1.01547	1.20038	0.271083	0.304729
GNAS->PTGDR	0.468533	0.467545	0.244169	1.54962	1.01547	1.20038	0.271083	0.304729
LGALS1->CD69	0.731549	0.259094	0.188848	0.876745	0.669488	1.2129	0.270593	0.304729
CLEC2A->KLRF2	0.541383	0.340712	0.299257	1.67994	1.24361	1.09516	0.271799	0.305087
CCL1->CCR8	0.057301	0.947512	0.178019	0.640921	1.12068	0.757034	0.272759	0.305878
SEMA6B->PLXNA2	0.003202	0.877702	0.303091	0.354222	0.906534	0.812701	0.273515	0.306151
LCN1->LMBR1L	0.273416	0.254082	0.656134	0.700343	1.51762	1.00937	0.273279	0.306151
NXPH3->NRXN2	0.000667	0.715273	0.469915	0.366408	0.928728	1.16989	0.274725	0.30688
WNT5A->FZD1	0.256547	0.076708	0.852824	1.33035	0.649257	0.993224	0.274871	0.30688
WNT11->FZD7	0.562273	0.100419	0.523485	0.781585	0.700969	1.14868	0.274935	0.30688
FAM3C->LIFR	0.06537	0.973694	0.149452	1.47491	0.94731	1.25186	0.276461	0.307722
INHBA->ACVR1	0.393116	0.417201	0.378123	1.4609	0.759105	0.89056	0.276411	0.307722
COL1A2->ITGB3	0.781836	0.056531	0.349741	0.966749	0.584884	1.22842	0.276194	0.307722
CCN2->NTRK1	0.095618	0.175566	0.917904	0.595826	0.701507	1.05963	0.276835	0.307851
NCAM1->PTPRZ1	0.13062	0.143214	0.916739	0.62909	0.639007	0.948418	0.277805	0.308358
PTPRZ1->NCAM1	0.13062	0.143214	0.916739	0.62909	0.639007	0.948418	0.277805	0.308358
PLAT->LRP1	0.47073	0.031822	0.690091	0.895714	0.582695	1.08112	0.279161	0.309575
SST->SSTR5	0.083821	0.662419	0.448653	0.679972	1.19568	1.15109	0.280638	0.310548
EFNB2->PECAM1	0.876059	0.203063	0.116044	1.19115	0.753126	1.37241	0.280816	0.310548
SPON2->ITGB1	0.962453	0.044928	0.187761	0.938319	1.7761	1.29705	0.280801	0.310548
IL13->IL4R	0.026525	0.489664	0.683363	0.454081	1.33519	1.03466	0.283705	0.312012
IL4->IL4R	0.026525	0.489664	0.683363	0.454081	1.33519	1.03466	0.283705	0.312012
GDF9->ACVR2A	0.278572	0.367526	0.552168	0.761994	0.815149	0.901218	0.282856	0.312012
MDK->TSPAN1	0.736952	0.11876	0.343268	0.728051	0.649676	0.938691	0.283327	0.312012
WNT3A->FZD1	0.882107	0.139257	0.178055	0.93569	0.746673	0.874404	0.283617	0.312012
CRLF1->CNTFR	0.890682	0.136283	0.171733	1.10302	1.34048	1.21667	0.283141	0.312012
NTN4->DCC	0.690588	0.453581	0.056587	0.959824	0.835464	1.42838	0.2845	0.312598
ADAM7->ITGB7	0.387837	0.776941	0.038161	0.776479	0.968484	1.47436	0.285942	0.313896
ADM2->RAMP1	0.266835	0.387931	0.550591	0.651531	0.811199	0.920638	0.287543	0.31504
MBL2->CD93	0.272101	0.478598	0.455006	0.860292	0.74523	0.823593	0.287775	0.31504
EFNA4->EPHA4	0.394641	0.262293	0.548492	0.72626	0.726969	1.16254	0.28759	0.31504
FN1->TNFRSF11B	0.270951	0.836582	0.099734	1.48599	0.975592	1.36905	0.288812	0.315886
MMP7->ERBB4	0.800383	0.232956	0.175059	0.73142	0.627558	1.276	0.289564	0.316419
NPY->NPY5R	0.051475	0.16011	0.997262	0.52375	0.744386	0.93943	0.289862	0.316456
ADAM28->ITGA4	0.237356	0.07537	0.899864	0.692563	0.543597	0.973307	0.292356	0.318598
OSM->OSMR	0.569348	0.516434	0.126643	0.858136	1.27256	1.29047	0.292246	0.318598
NPY->NPFFR2	0.004877	0.403306	0.80527	0.361581	0.898548	0.927594	0.292932	0.318645
SEMA3B->NRP2	0.125539	0.840126	0.247533	1.56599	1.01078	1.27839	0.292761	0.318645
EFNB2->EPHA3	0.603015	0.264353	0.346974	1.24234	0.872005	1.25537	0.293527	0.319002
TNFSF13B->TNFRSF13C	0.989745	0.142605	0.083349	1.0639	0.669543	0.659632	0.294434	0.319698
IL27->IL27RA	0.1092	0.396635	0.711662	0.670252	0.766061	0.870364	0.295638	0.320714
SPON1->APP	0.031364	0.865196	0.321359	0.511452	0.981974	0.876817	0.295921	0.32073
TGFB2->TGFBR3	0.108311	0.653224	0.457484	0.613308	0.834263	0.970761	0.296658	0.321238
PLTP->ABCA1	0.464195	0.524798	0.230905	0.955159	1.16066	1.16626	0.297249	0.321296
WNT2->FZD9	0.877075	0.006319	0.336218	1.05002	0.438004	0.892424	0.297057	0.321296
COL1A2->ITGB1	0.743556	0.401882	0.076774	1.13869	0.800482	1.55789	0.298804	0.322686
IL3->CSF2RB	0.002031	0.392324	0.832635	0.417026	1.18771	0.972738	0.302026	0.323248
GNAI2->C5AR1	0.036232	0.708659	0.480242	0.566221	1.25416	1.14089	0.300772	0.323248
APOB->LDLR	0.245707	0.589155	0.391665	0.660301	0.868012	0.79951	0.301713	0.323248
WNT5A->ROR2	0.26385	0.151957	0.811015	1.33322	0.706742	1.04817	0.301912	0.323248
WNT2B->FZD7	0.28582	0.006675	0.932918	0.748743	0.462097	0.980229	0.300961	0.323248
OXT->OXTR	0.297968	0.910696	0.015534	0.669557	1.15621	1.61584	0.300142	0.323248
MYL9->CD69	0.588291	0.091991	0.543541	0.819504	0.658649	1.12866	0.299889	0.323248
CCL13->ACKR2	0.674088	0.479459	0.072647	1.13836	1.35915	1.56082	0.301488	0.323248
ADAM12->ITGA9	0.712961	0.025846	0.484761	1.01521	0.472166	1.12142	0.299717	0.323248
TAC4->TACR2	0.957223	0.000622	0.267192	0.952908	0.295402	0.788668	0.300707	0.323248
IL12B->IL23R	0.005957	0.917995	0.306701	0.467921	0.925346	1.14058	0.304503	0.324532
BMP8A->ACVR2B	0.044638	0.547599	0.637984	0.638242	1.30607	1.01548	0.304211	0.324532
RBP4->STRA6	0.311102	0.304689	0.614978	0.89249	1.61321	0.959636	0.304582	0.324532
SOSTDC1->LRP4	0.559214	0.132648	0.537428	1.13362	0.617879	1.1572	0.30358	0.324532
AVP->AVPR2	0.774828	0.405647	0.049794	0.815175	0.872957	0.747249	0.304243	0.324532
SIGLEC1->SPN	0.051178	0.276726	0.904143	0.593198	1.28435	0.86922	0.305448	0.324828
SPN->SIGLEC1	0.051178	0.276726	0.904143	0.593198	1.28435	0.86922	0.305448	0.324828
NTRK3->PTPRS	0.078673	0.984245	0.172436	0.683361	0.855181	0.738859	0.307694	0.324828
MUC1->SIGLEC9	0.166736	0.8507	0.217099	0.54386	0.973475	0.772004	0.307137	0.324828
MFNG->NOTCH2	0.201154	0.617386	0.416401	0.835755	0.760766	1.21167	0.307413	0.324828
NTN4->UNC5A	0.305984	0.780925	0.147405	1.39092	0.930548	1.26032	0.306987	0.324828
FGA->ITGAM	0.375425	0.030374	0.828434	1.26793	2.05591	0.90872	0.306932	0.324828
IL34->CSF1R	0.489938	0.256442	0.4883	0.993026	0.662023	0.791961	0.307235	0.324828
MMP7->CD151	0.897553	0.148506	0.186987	0.751728	0.619399	1.26019	0.306126	0.324828
ALCAM->L1CAM	0.946161	0.176949	0.112467	1.03466	1.3327	1.30478	0.307845	0.324828
L1CAM->ALCAM	0.946161	0.176949	0.112467	1.03466	1.3327	1.30478	0.307845	0.324828
FN1->ITGB6	0.270951	0.876909	0.088906	1.48599	1.09546	1.41281	0.308654	0.325108
IL23A->IL12RB1	0.49846	0.416235	0.321714	0.765814	1.31465	0.839965	0.308411	0.325108
TAC4->TACR1	0.030016	0.384809	0.82286	0.596181	0.814844	0.893542	0.309281	0.325227
CLCF1->LIFR	0.176369	0.51406	0.547626	0.60153	1.17556	1.21225	0.309532	0.325227
RSPO1->LGR6	0.462611	0.399643	0.375874	1.08091	0.869984	1.18953	0.309583	0.325227
DEFB4A->CCR6	0.00648	0.294591	0.937982	0.492767	0.719588	1.01632	0.310213	0.325354
CCL19->CXCR3	0.043199	0.968587	0.227317	0.612547	1.08829	0.737005	0.310247	0.325354
LY86->CD180	0.048218	0.699661	0.492552	0.599849	0.886936	1.13166	0.311153	0.32592
TNFSF14->LTBR	0.43631	0.201807	0.602576	1.14654	1.43814	0.990947	0.311332	0.32592
PMCH->MCHR1	0.463071	0.731384	0.047806	1.29668	1.20401	1.46358	0.312403	0.326755
DLL3->NOTCH1	0.006052	0.877374	0.362706	0.366927	0.985631	0.828873	0.315053	0.327377
NPY->PRLHR	0.014107	0.311838	0.918859	0.445898	0.800378	0.988623	0.314143	0.327377
DNAJB11->PRTG	0.026944	0.592345	0.627742	1.59722	1.19044	1.05768	0.315669	0.327377
IL4->IL13RA2	0.201228	0.994068	0.051002	0.643823	0.997249	1.37822	0.315167	0.327377
GNAI2->ADRA2B	0.24508	0.448903	0.55354	0.793011	1.3759	1.10149	0.316007	0.327377
GNAI2->OPRD1	0.24508	0.448903	0.55354	0.793011	1.3759	1.10149	0.316007	0.327377
IL15->IL2RG	0.279295	0.64736	0.320763	0.664391	1.28003	1.20395	0.315935	0.327377
FN1->ITGA5	0.308165	0.855669	0.079711	1.41207	1.09098	1.38251	0.313281	0.327377
VEGFD->KDR	0.37737	0.660396	0.206639	0.865083	1.0439	0.713352	0.313869	0.327377
ASIP->ATRN	0.515688	0.051263	0.68019	1.30715	0.502311	0.841352	0.315745	0.327377
YBX1->NOTCH1	0.539497	0.087958	0.618431	0.902911	0.562832	0.971448	0.314885	0.327377
GRP->GRPR	0.645531	0.075323	0.528557	0.821886	0.527868	1.18395	0.317303	0.328435
IL5->CSF2RB	0.002031	0.392324	0.862282	0.417026	1.18771	0.970848	0.322282	0.328787
IAPP->RAMP2	0.072543	0.967201	0.213872	0.632241	0.956258	0.847818	0.320198	0.328787
EFNA2->EPHA5	0.073894	0.374064	0.808725	0.51151	0.713507	0.999911	0.322314	0.328787
CCL2->CCR1	0.078178	0.853723	0.323274	0.679583	0.850713	0.852032	0.321273	0.328787
GNAI2->TBXA2R	0.093511	0.514226	0.647913	0.626582	1.35905	1.08343	0.321601	0.328787
INHBA->TGFBR3	0.191342	0.514096	0.546988	0.697801	0.943757	0.827833	0.319378	0.328787
FGA->ITGB2	0.196931	0.97647	0.082095	0.772816	0.897739	1.31334	0.321494	0.328787
MYOC->FZD3	0.257419	0.039438	0.959458	0.75442	0.515617	0.970404	0.32206	0.328787
COL4A3->CD93	0.300355	0.90928	0.04086	0.850147	0.905679	0.697916	0.318048	0.328787
BMP2->BMPR1A	0.312584	0.176239	0.762728	1.29312	0.584497	1.06717	0.318775	0.328787
BMP2->RGMB	0.400618	0.016947	0.83594	1.20017	0.390429	1.03261	0.320121	0.328787
PTH->PTH2R	0.403195	0.245244	0.605459	0.801562	0.610188	1.04505	0.320392	0.328787
CD28->CD86	0.457604	0.486975	0.311824	0.85292	1.13524	0.742152	0.32212	0.328787
CD86->CD28	0.457604	0.486975	0.311824	0.85292	1.13524	0.742152	0.32212	0.328787
VIP->SCTR	0.801651	0.390282	0.06005	0.95662	0.716026	0.662971	0.319072	0.328787
WNT2->FZD1	0.929082	0.035191	0.287059	0.984723	0.612089	0.913815	0.318624	0.328787
OXT->AVPR2	0.949225	0.077201	0.224915	0.87126	0.693389	0.858977	0.318631	0.328787
CNTN6->NOTCH1	0.0171	0.877374	0.362706	0.389083	0.985631	0.828873	0.322657	0.328856
FN1->ITGA2	0.270951	0.905167	0.081553	1.48599	0.979094	1.45494	0.322996	0.328922
MDK->NOTCH2	0.746133	0.14525	0.367558	0.799842	0.665873	0.890088	0.323875	0.329536
CCL22->CCR4	0.007301	0.927647	0.325035	0.525363	1.09506	0.850829	0.324596	0.329989
PTN->PTPRS	0.020977	0.982599	0.260437	0.508449	0.859697	0.759219	0.32739	0.330304
FGF23->KL	0.05336	0.471219	0.737238	0.549217	1.00699	0.988787	0.325867	0.330304
TGFB3->TGFBR2	0.071984	0.659127	0.532346	0.679625	0.921884	1.11327	0.327004	0.330304
SHANK1->SSTR2	0.106927	0.699439	0.456758	0.720083	1.08575	0.899923	0.326773	0.330304
NODAL->CFC1	0.12085	0.364164	0.77764	0.550118	1.51544	0.972724	0.326447	0.330304
WNT1->FZD10	0.174519	0.355127	0.731894	0.677373	0.761594	1.01187	0.325674	0.330304
UCN2->CRHR2	0.273379	0.510996	0.478327	1.26269	0.879218	0.752133	0.326481	0.330304
HLA-G->LILRB2	0.591335	0.187919	0.483455	0.846456	1.388	1.06427	0.326485	0.330304
HLA-G->KLRD1	0.835642	0.138162	0.289873	1.00248	1.42846	1.3371	0.327157	0.330304
WNT5A->FZD4	0.386983	0.282	0.595797	1.32017	0.74362	1.08213	0.327923	0.330563
GNAI2->IGF1R	0.478012	0.640387	0.147477	0.900969	0.964918	1.23599	0.328685	0.331052
EBI3->IL27RA	0.021389	0.765613	0.480416	0.508496	0.944931	0.933629	0.329757	0.331581
ASIP->MC2R	0.718035	0.025976	0.523417	1.13515	0.499418	0.750909	0.329765	0.331581
GNAI2->ADORA1	0.107033	0.514226	0.647913	0.662868	1.35905	1.08343	0.330979	0.332244
ARTN->GFRA3	0.207643	0.840086	0.22127	0.705725	0.89094	0.762858	0.330858	0.332244
DLK2->NOTCH1	0.0171	0.877374	0.375734	0.389083	0.985631	0.840806	0.3317	0.332651
CLEC11A->ITGA10	0.131663	0.544237	0.594651	0.661534	0.95836	0.911973	0.33194	0.332651
VTN->ITGA5	0.901452	0.253439	0.11659	0.875865	1.36276	1.34928	0.332589	0.333022
LAMA1->ITGA7	0.003212	0.964525	0.305679	0.36783	0.916653	0.851399	0.333939	0.333262
NPB->NPBWR2	0.30371	0.749694	0.219404	0.737027	1.04367	1.58796	0.333515	0.333262
VWF->TNFRSF11B	0.317656	0.82445	0.130422	0.951808	1.03577	0.771818	0.33332	0.333262
EFNB3->EPHB2	0.403752	0.366094	0.503574	1.3832	1.45401	1.04322	0.333942	0.333262
NTNG1->LRRC4C	0.540169	0.700274	0.033682	0.926227	0.99179	1.55432	0.334435	0.333475
DEFB103B->CCR6	0.00648	0.482283	0.786311	0.492767	0.770478	0.916413	0.335099	0.333559
COL1A2->CD93	0.868752	0.056531	0.349741	1.0179	0.584884	1.22842	0.335064	0.333559
PGF->NRP1	0.969006	0.074709	0.231726	1.06668	1.68061	1.26452	0.335356	0.333559
NPPA->NPR1	0.056132	0.879005	0.341628	0.591481	0.992549	0.764912	0.336282	0.333925
DKK2->KREMEN1	0.285494	0.980104	0.011037	0.733081	1.09714	0.572736	0.336191	0.333925
IL18->IL18R1	0.696068	0.581063	0.000169	1.04318	1.10442	1.82308	0.336657	0.334021
RLN2->RXFP1	0.674371	0.584892	0.019482	0.893694	1.26991	1.53784	0.337669	0.334747
WNT1->FZD1	0.961961	0.139257	0.178055	0.959962	0.746673	0.874404	0.338039	0.334837
CCL4->CCR3	0.182034	0.216557	0.882857	0.666602	0.692691	1.00466	0.339566	0.335089
CXCL12->ITGA4	0.235415	0.927791	0.116905	0.790275	0.940737	0.710494	0.338627	0.335089
LIF->LIFR	0.362933	0.466426	0.452271	0.684537	1.17015	0.836494	0.339694	0.335089
INHBA->ACVR1C	0.459504	0.458437	0.363045	1.44002	0.798881	1.18763	0.339241	0.335089
GNAI2->CAV1	0.936988	0.274931	0.068647	1.01847	1.50435	1.29183	0.338946	0.335089
GNAI2->CXCR1	0.128485	0.448903	0.705518	0.668366	1.3759	1.08238	0.34059	0.335144
GNAI2->CXCR2	0.128485	0.448903	0.705518	0.668366	1.3759	1.08238	0.34059	0.335144
FGF4->NRP1	0.770719	0.074709	0.437223	1.15789	1.68061	1.18675	0.340411	0.335144
PCNA->NCR2	0.022844	0.991039	0.271193	1.5358	0.896522	1.17038	0.342116	0.335295
ZP3->CHRNA7	0.085542	0.527446	0.673719	1.5213	0.700313	0.839431	0.343265	0.335295
SFTPD->SIRPA	0.126533	0.849135	0.31083	0.718926	0.919116	0.886881	0.343118	0.335295
MMRN2->CD93	0.205566	0.425325	0.655633	0.78319	0.764315	0.838839	0.343136	0.335295
CCL26->CCR3	0.249529	0.105837	0.93065	0.71199	0.554687	0.926015	0.342778	0.335295
FGA->TLR4	0.269534	0.377586	0.637637	1.50486	1.41633	0.95629	0.341892	0.335295
ADAM2->ITGB7	0.387837	0.850138	0.047413	0.776479	1.02396	1.39873	0.342336	0.335295
PDCD1LG2->RGMB	0.481049	0.00826	0.797138	0.874166	0.498217	0.943081	0.343082	0.335295
AMH->ACVR1	0.930759	0.345134	0.010012	1.02689	0.739343	0.668632	0.3427	0.335295
CNTN4->PTPRG	0.91586	0.121319	0.250439	1.06664	0.546582	0.833401	0.343906	0.335647
CCL21->CXCR3	0.00575	0.313851	0.973344	0.500425	0.741431	0.899392	0.347668	0.336236
HGF->CD44	0.02807	0.585927	0.676084	1.81776	1.09177	0.945152	0.345644	0.336236
PIP->CD4	0.068555	0.871314	0.350773	0.620486	0.977267	0.842122	0.34604	0.336236
CCL18->PITPNM3	0.078113	0.432845	0.780997	0.674203	0.829594	1.04113	0.346968	0.336236
IL12A->IL12RB2	0.207603	0.572755	0.513909	0.771128	1.13695	0.991635	0.348604	0.336236
WNT5B->FZD2	0.209276	0.361696	0.72406	1.38025	0.740134	1.02853	0.349144	0.336236
OSM->IL6ST	0.241119	0.694722	0.354641	0.739718	0.964123	1.10538	0.345927	0.336236
BMP6->ACVR1	0.394305	0.897019	0.0037	0.860749	0.916145	0.62538	0.349139	0.336236
WNT1->FZD3	0.418283	0.039438	0.83382	0.813183	0.515617	0.998691	0.346676	0.336236
DKK4->KREMEN1	0.457872	0.822871	0.01337	0.801569	1.18562	0.633333	0.348494	0.336236
CCL3L1->ACKR2	0.481758	0.461842	0.347014	0.857924	1.46024	1.23955	0.34602	0.336236
EFNA4->EPHA1	0.498878	0.130151	0.661401	0.678102	0.703929	0.970353	0.34589	0.336236
CXCL6->CXCR2	0.534391	0.047498	0.712572	0.8176	1.78581	0.858841	0.348741	0.336236
COL18A1->PTPRS	0.551392	0.243558	0.498571	0.834739	1.60606	0.880569	0.348075	0.336236
EFNA3->EPHB1	0.575569	0.061181	0.658098	1.00426	0.527072	1.10039	0.349014	0.336236
FGF5->FGFR1	0.74374	0.108275	0.440153	0.980646	0.726353	0.929693	0.347119	0.336236
FBLN1->ITGB1	0.890401	0.108734	0.296098	1.12731	1.54363	1.31094	0.349286	0.336236
MICA->KLRK1	0.415303	0.049488	0.831936	0.740058	1.65832	0.968087	0.350345	0.336869
LPA->LRP2	0.610351	0.397743	0.288863	0.891662	1.39619	0.921935	0.350508	0.336869
NRG3->ERBB4	0.221669	0.901729	0.174044	0.652701	1.06657	0.837109	0.350852	0.336929
BGN->TLR4	0.376092	0.440226	0.482586	0.816845	0.901562	0.968321	0.351889	0.337654
CXCL11->ACKR3	0.126203	0.39354	0.78147	1.30945	1.30092	0.902371	0.353528	0.338956
CCL3L3->ACKR2	0.135947	0.461842	0.704007	0.655387	1.46024	1.08087	0.353942	0.338992
CGB3->LHCGR	0.738097	0.408411	0.155557	0.955961	1.55447	1.19367	0.354133	0.338992
LRFN5->LRFN5	0.020893	0.960001	0.321845	0.534912	1.08605	0.849486	0.354613	0.339019
INS->IGF1R	0.737152	0.375472	0.190277	1.0167	0.845167	1.23308	0.354728	0.339019
IL24->IL20RA	0.016581	0.558647	0.731633	2.01012	1.32765	1.10025	0.357548	0.340447
FGF1->CD44	0.044988	0.585927	0.676084	1.76184	1.09177	0.945152	0.357645	0.340447
DEFB4A->TLR4	0.166597	0.256167	0.884109	0.757415	0.640407	1.02754	0.357556	0.340447
MEPE->PHEX	0.608945	0.318852	0.379095	0.989379	1.11887	0.86602	0.357569	0.340447
SLIT2->GPC1	0.738857	0.387	0.1804	0.996768	0.813004	1.35535	0.357117	0.340447
IL20->IL20RA	0.017961	0.558647	0.731633	1.99735	1.32765	1.10025	0.358532	0.340625
IL26->IL20RA	0.017961	0.558647	0.731633	1.99735	1.32765	1.10025	0.358532	0.340625
TAC3->TACR3	0.032832	0.763844	0.511781	0.489485	1.00938	1.16267	0.358685	0.340625
LPL->VLDLR	0.194774	0.750846	0.36496	0.750319	1.0888	1.06635	0.3602	0.340991
NPVF->NPFFR1	0.292865	0.43951	0.578219	0.711402	0.855596	0.884929	0.360211	0.340991
DLK1->NOTCH2	0.330792	0.547313	0.43156	0.882395	0.748864	1.19892	0.359548	0.340991
DSC2->DSG4	0.405736	0.848081	0.056043	1.19183	1.08502	1.55394	0.359686	0.340991
IL25->IL17RB	0.603963	0.455436	0.252916	0.806111	0.813961	0.826323	0.36144	0.341884
UCN->CRHR1	0.301319	0.054741	0.957926	0.726484	1.60604	1.00216	0.362635	0.342743
PROS1->AXL	0.546294	0.763483	0.005169	1.15358	1.1517	1.50377	0.363322	0.343122
CCN1->ITGB3	0.780092	0.36072	0.175495	0.928282	1.37812	1.24196	0.364296	0.34377
GAL->GALR1	0.580528	0.348415	0.388789	1.09003	0.799844	1.1623	0.365317	0.344462
APOE->LRP2	0.110217	0.69939	0.509867	0.662583	1.03121	1.20591	0.366567	0.344554
SLIT2->APP	0.261874	0.81167	0.245727	0.657765	1.22105	0.824536	0.366421	0.344554
RSPO4->LGR6	0.314591	0.344681	0.659258	1.29675	0.835382	1.09862	0.36589	0.344554
TNFSF11->TNFRSF11B	0.603358	0.329116	0.386437	1.34444	0.838484	1.33956	0.366162	0.344554
PTN->PTPRZ1	0.952429	0.014948	0.352559	0.941173	0.468979	0.827691	0.366898	0.344595
BMP8A->TGFBR1	0.782072	0.015303	0.524546	1.1805	0.530373	0.87313	0.368323	0.345662
EFNB2->EPHB2	0.65686	0.646797	0.018979	1.18592	1.04062	1.46471	0.368837	0.345873
AANAT->MTNR1B	0.040081	0.5658	0.717545	0.539009	1.3088	1.09176	0.369404	0.346134
GAL->GALR3	0.561298	0.348415	0.414318	1.08333	0.799844	1.15411	0.369839	0.34627
HMGB1->HAVCR2	0.19898	0.589405	0.536461	1.45153	0.980306	1.03205	0.370426	0.346548
CCL3->CCR4	0.03887	0.510757	0.776338	0.628362	1.41745	1.04472	0.37123	0.34703
HGF->SDC1	0.085882	0.468783	0.775358	1.57098	0.807834	1.0572	0.374154	0.349121
NPW->NPBWR2	0.221997	0.588527	0.519761	0.624068	1.37147	0.842057	0.374343	0.349121
GDF11->ACVR2B	0.645974	0.040083	0.643826	1.08021	1.99945	1.01273	0.374054	0.349121
CCL15->CCR3	0.425003	0.216557	0.689408	0.784123	0.692691	0.890217	0.374836	0.349309
SEMA4D->ERBB2	0.354525	0.841561	0.135973	0.721089	1.00787	0.818924	0.375624	0.34977
SERPINC1->SDC2	0.523448	0.083206	0.726434	0.847933	0.471951	0.910469	0.376366	0.350189
FGB->ITGAM	0.37062	0.038921	0.924139	0.843321	1.57485	0.93769	0.376794	0.350315
CD70->CD27	0.073619	0.972962	0.293327	0.641495	1.14563	0.807187	0.381298	0.351476
DLK1->NOTCH1	0.096214	0.877374	0.362706	0.632564	0.985631	0.828873	0.378683	0.351476
DSC2->DSG2	0.203175	0.925024	0.213667	1.26411	0.932931	1.28629	0.382718	0.351476
ADCYAP1->ADCYAP1R1	0.207467	0.873822	0.260612	0.822431	1.03111	1.16298	0.382743	0.351476
TNFSF10->TNFRSF10D	0.219042	0.370388	0.750333	1.6209	0.72522	1.03112	0.381194	0.351476
GNAI2->AGTR2	0.24508	0.448903	0.647913	0.793011	1.3759	1.08343	0.382739	0.351476
GNAI2->LHCGR	0.24508	0.448903	0.647913	0.793011	1.3759	1.08343	0.382739	0.351476
GNAI2->MTNR1B	0.24508	0.448903	0.647913	0.793011	1.3759	1.08343	0.382739	0.351476
GNAI2->OPRM1	0.24508	0.448903	0.647913	0.793011	1.3759	1.08343	0.382739	0.351476
GNAI2->P2RY12	0.24508	0.448903	0.647913	0.793011	1.3759	1.08343	0.382739	0.351476
GNAI2->TSHR	0.24508	0.448903	0.647913	0.793011	1.3759	1.08343	0.382739	0.351476
SFTPD->LAIR1	0.296403	0.722745	0.322298	0.875291	0.804618	0.7963	0.382413	0.351476
SNCA->LAG3	0.327589	0.359498	0.649731	0.749748	1.23887	0.860906	0.379062	0.351476
TGFA->ERBB2	0.469787	0.497074	0.370669	0.715546	0.856054	0.856851	0.379578	0.351476
COL1A2->ITGA2	0.785512	0.183736	0.369537	1.12472	0.68884	1.34171	0.380486	0.351476
ALCAM->CHL1	0.912505	0.342696	0.082909	1.09337	1.24579	1.29207	0.379996	0.351476
APP->NCSTN	0.110961	0.957573	0.274177	0.529778	1.1022	0.857778	0.38333	0.351745
EFNA5->EPHA7	0.360709	0.814424	0.169211	1.2266	0.880321	1.08956	0.384515	0.352292
SEMA3B->NRP1	0.716213	0.020951	0.607005	1.13786	2.07908	0.847846	0.384388	0.352292
WNT10A->FZD8	0.17245	0.953835	0.220524	1.25915	1.04916	1.21488	0.386304	0.352513
CCL2->CCR10	0.184383	0.935174	0.227126	0.748197	0.881151	0.821381	0.386213	0.352513
CNTN2->CNTNAP2	0.431349	0.719054	0.194814	1.26362	0.941293	1.27501	0.385149	0.352513
HLA-A->ERBB2	0.611396	0.51392	0.221794	0.96753	0.814405	0.717697	0.386524	0.352513
GHRH->GHRHR	0.676558	0.236957	0.433164	0.867373	0.596731	0.833768	0.386211	0.352513
TNC->ITGB3	0.990126	0.173142	0.183465	0.968084	1.3865	1.27163	0.38625	0.352513
FGF2->CD44	0.025797	0.647996	0.676084	1.86968	1.05949	0.945152	0.388536	0.352974
MADCAM1->CD44	0.026159	0.647996	0.676084	1.8289	1.05949	0.945152	0.388799	0.352974
DLL4->NOTCH1	0.037334	0.81813	0.49408	0.548021	1.05371	0.891174	0.388293	0.352974
GDF5->BMPR1A	0.342427	0.048887	0.957369	0.643932	0.606516	0.9483	0.387667	0.352974
TFPI->VLDLR	0.381129	0.759951	0.207874	1.28199	0.944018	1.19597	0.387865	0.352974
DKK1->LRP6	0.385256	0.150857	0.812929	1.49091	1.5404	0.952922	0.387929	0.352974
CXCL13->CCR10	0.377748	0.425962	0.548572	0.766137	0.787063	1.09551	0.390286	0.353983
GDF2->ACVR1	0.934788	0.414336	0.003861	1.01001	0.764384	0.619385	0.390798	0.353983
GDF5->ACVR1	0.934788	0.414336	0.003753	1.01001	0.764384	0.625726	0.390719	0.353983
CCL26->CCR2	0.002909	0.621192	0.730899	0.462615	0.885514	0.845377	0.392266	0.355044
CCL26->CCR1	0.767304	0.519828	0.070685	1.03739	1.0859	0.633419	0.394321	0.356634
EFNA5->EPHA3	0.632471	0.166794	0.561253	1.25098	0.705193	1.04051	0.396293	0.357607
CCL25->ACKR4	0.750233	0.02926	0.580686	0.992885	0.463204	0.806749	0.396045	0.357607
IL1B->IL1R2	0.766307	0.298637	0.295336	0.948786	0.751665	1.21309	0.39612	0.357607
F8->ASGR2	0.177658	0.843124	0.342199	0.876543	0.941119	0.809355	0.398093	0.358961
CCL13->CCR3	0.911135	0.305381	0.146973	1.01459	1.41453	1.32279	0.398464	0.359025
IFNE->IFNAR2	0.406901	0.259686	0.698277	0.768392	0.808607	1.0897	0.399471	0.35939
RSPO2->LGR6	0.451467	0.384964	0.528249	1.08576	0.829953	1.10785	0.399336	0.35939
CCL7->CCR2	0.022354	0.909497	0.4339	0.56951	1.05751	0.831595	0.400119	0.359703
HAS2->CD44	0.04367	0.647996	0.676084	1.71441	1.05949	0.945152	0.401584	0.360478
CCL15->CCR1	0.504511	0.76781	0.095107	0.901554	1.03609	0.698645	0.401348	0.360478
CTF1->LIFR	0.015689	0.356347	0.99727	0.47892	1.27661	1.01945	0.402724	0.360593
CXADR->JAML	0.349035	0.965772	0.054762	0.755004	1.06506	0.749025	0.402917	0.360593
JAML->CXADR	0.349035	0.965772	0.054762	0.755004	1.06506	0.749025	0.402917	0.360593
PDGFB->PDGFRA	0.756054	0.021925	0.591382	1.30317	0.583471	0.943895	0.402764	0.360593
GDF11->ACVR2A	0.13251	0.805482	0.432021	0.671115	0.967797	0.892184	0.403242	0.360614
PYY->NPY1R	0.882675	0.133033	0.355815	1.1041	1.52408	1.24811	0.404349	0.361334
RLN3->RXFP3	0.468859	0.290144	0.612939	0.990048	0.906389	1.01182	0.404656	0.361339
THBS1->ITGA6	0.658659	0.691523	0.022367	1.03239	1.14758	1.62709	0.405102	0.361467
CSF2->CSF2RB	0.00038	0.392324	0.980685	0.353604	1.18771	0.931271	0.405719	0.361553
PSEN1->NCSTN	0.89185	0.218972	0.262681	0.912297	0.756105	0.82079	0.405802	0.361553
CCL22->ACKR2	0.001589	0.718391	0.655959	0.444557	1.17492	1.09811	0.40759	0.362287
IGF1->IGF1R	0.210016	0.607207	0.559213	1.68057	1.2019	1.08412	0.407956	0.362287
ADAM9->ITGA6	0.388292	0.933939	0.052871	1.07725	0.931725	1.23426	0.406976	0.362287
PDCD1LG2->PDCD1	0.565473	0.731795	0.07942	0.848884	0.877555	1.18847	0.408141	0.362287
VEGFB->NRP1	0.956121	0.192337	0.227548	1.1711	1.44063	1.22316	0.407639	0.362287
LHB->LHCGR	0.908955	0.335428	0.133408	0.900432	1.3743	1.35633	0.408952	0.362738
OXT->AVPR1B	0.076575	0.966654	0.33615	0.647554	1.09384	0.920923	0.410118	0.363504
EFEMP1->EGFR	0.341397	0.642598	0.398349	1.49894	1.23992	1.16081	0.412301	0.364752
COL2A1->TNFRSF10A	0.363153	0.50758	0.511803	0.800392	1.18883	1.08839	0.412442	0.364752
ASIP->F11R	0.905635	0.129784	0.346438	1.07746	0.646095	1.35268	0.411942	0.364752
CTHRC1->FZD5	0.925113	0.108412	0.349983	0.883276	0.607	0.976094	0.413158	0.365116
CXCL1->ACKR1	0.402191	0.297651	0.685003	0.796876	1.33696	0.994475	0.414143	0.365528
NPY->FAP	0.454389	0.858612	0.072326	1.29039	1.20066	1.48449	0.414498	0.365528
INHBB->CFC1	0.799179	0.076712	0.509495	0.858132	1.89353	0.830237	0.414541	0.365528
IL17B->IL17RB	0.678915	0.455436	0.252916	0.828031	0.813961	0.826323	0.415927	0.36648
WNT5A->FZD8	0.275686	0.241937	0.873235	1.33129	0.654763	1.04819	0.418577	0.3676
FGF22->FGFR1	0.74374	0.207594	0.440153	0.980646	0.845628	0.929693	0.419041	0.3676
FGF23->FGFR1	0.74374	0.207594	0.440153	0.980646	0.845628	0.929693	0.419041	0.3676
FGF4->FGFR1	0.74374	0.207594	0.440153	0.980646	0.845628	0.929693	0.419041	0.3676
FGF6->FGFR1	0.74374	0.207594	0.440153	0.980646	0.845628	0.929693	0.419041	0.3676
FGF8->FGFR1	0.74374	0.207594	0.440153	0.980646	0.845628	0.929693	0.419041	0.3676
CX3CL1->ITGB3	0.431667	0.084603	0.876846	1.31981	1.5924	1.15611	0.420244	0.368385
CSF2->IL3RA	0.006461	0.871928	0.515439	0.407908	1.01911	0.819508	0.42077	0.368434
WNT3A->FZD2	0.395425	0.084725	0.91419	1.26489	0.622019	1.03748	0.421149	0.368434
PENK->OGFR	0.470875	0.196425	0.727873	0.709787	1.56484	1.20763	0.421764	0.368434
CCL8->CCR3	0.657966	0.161025	0.575542	0.780859	1.33265	1.12691	0.421291	0.368434
NID2->COL13A1	0.724572	0.308842	0.36186	0.934171	0.76143	1.19008	0.421839	0.368434
CXCL12->ITGA5	0.967201	0.420895	0.008666	1.13082	1.29871	1.56028	0.422938	0.369124
CCL14->CCR1	0.035432	0.76781	0.596049	0.581215	1.03609	0.843826	0.424809	0.369307
ADAM10->EPHA3	0.157323	0.438268	0.80345	1.67816	0.821723	1.04459	0.424624	0.369307
PPY->NPY5R	0.265015	0.537339	0.597196	1.3726	1.1051	0.899707	0.425	0.369307
IL11->IL11RA	0.446912	0.124114	0.826882	0.651224	1.58326	0.981992	0.423786	0.369307
ADGRB1->RTN4RL2	0.476314	0.639058	0.284099	0.886759	1.23439	0.916835	0.424942	0.369307
DKK1->LRP5	0.489997	0.906506	0.002087	1.17127	1.02714	0.585407	0.42429	0.369307
APOE->LRP8	0.070107	0.826923	0.503141	0.614892	0.847315	0.881634	0.425461	0.369439
BDNF->NTRK2	0.143606	0.952604	0.304668	0.755259	1.00616	1.162	0.425984	0.369585
COL18A1->KDR	0.469644	0.194193	0.737396	0.804638	1.57187	0.907746	0.426246	0.369585
RBP3->NOTCH1	0.0171	0.877374	0.50728	0.389083	0.985631	0.883879	0.426631	0.369651
TAC3->TACR1	0.010049	0.818785	0.574237	0.489958	0.948282	0.925804	0.427607	0.370075
NPY->NPY2R	0.039862	0.42899	0.935651	0.457795	0.894642	1.00377	0.428667	0.370075
CCL19->CCR10	0.040973	0.663057	0.700177	0.609046	0.940067	0.922274	0.428448	0.370075
PTHLH->PTH1R	0.27479	0.72739	0.401538	1.1273	1.35425	1.11135	0.428086	0.370075
HCRT->HCRTR1	0.327375	0.631697	0.445356	0.699528	1.0316	0.971783	0.428612	0.370075
CD44->SELE	0.081507	0.647996	0.676084	1.58475	1.05949	0.945152	0.429471	0.370235
SELE->CD44	0.081507	0.647996	0.676084	1.58475	1.05949	0.945152	0.429471	0.370235
JAG1->NOTCH2	0.258253	0.45952	0.68926	1.48814	0.783629	0.986236	0.430543	0.370625
BMP6->BMPR1B	0.745068	0.406436	0.255158	1.36256	1.35183	1.12383	0.430267	0.370625
IL16->KCNJ15	0.163476	0.911756	0.33284	0.708496	0.972505	0.788913	0.431314	0.370755
EFNA5->EPHA5	0.928715	0.388191	0.091028	0.959231	1.05785	1.22144	0.431211	0.370755
CXCL6->CXCR1	0.882896	0.068509	0.457632	1.07016	1.73368	0.817665	0.432028	0.371103
SEMA4D->PLXNB1	0.06309	0.74235	0.604225	0.567719	0.93756	0.940749	0.432495	0.371237
FLT3LG->FLT3	0.07558	0.94614	0.389108	0.56599	1.07293	1.10242	0.433357	0.371571
EFNA3->EPHA8	0.338424	0.40795	0.664653	1.119	0.903482	1.19446	0.433504	0.371571
SST->SSTR3	0.083821	0.831083	0.497394	0.679972	1.20035	1.15389	0.434448	0.371779
C4A->C3AR1	0.689456	0.46331	0.259401	0.952103	0.768884	0.77713	0.434351	0.371779
PENK->OPRD1	0.737611	0.181556	0.493443	0.973418	0.630295	1.20094	0.43468	0.371779
LCN2->LRP2	0.292822	0.339121	0.781372	0.7568	0.672593	1.01908	0.435204	0.371961
PRND->RPSA	0.283933	0.825385	0.305204	1.4762	0.977565	1.06845	0.436099	0.372461
GAST->CCKBR	0.498295	0.479447	0.437408	0.831049	0.917132	1.19863	0.436567	0.372594
APOE->VLDLR	0.110217	0.69939	0.606862	0.662583	1.03121	1.12913	0.437546	0.372633
THBS1->PTPRJ	0.646579	0.732396	0.037248	1.04837	1.18908	1.47445	0.437363	0.372633
DCN->MET	0.656039	0.431001	0.329404	1.24172	0.828067	1.18711	0.437528	0.372633
IL16->GRIN2D	0.29733	0.810286	0.310731	0.909566	1.13722	1.26717	0.438942	0.373555
CCL17->CCR8	0.007194	0.897316	0.514987	0.521738	0.967969	0.854366	0.439797	0.373751
APOE->SORL1	0.375302	0.093317	0.950536	0.834071	0.593587	1.05743	0.439543	0.373751
CP->SLC40A1	0.960427	0.127159	0.332651	0.873483	0.582375	1.16621	0.440347	0.373953
NPNT->ITGA8	0.040276	0.631486	0.752757	0.53069	0.835226	1.04267	0.443532	0.376391
UTS2->UTS2R	0.014492	0.663536	0.748453	0.49258	0.790733	0.895611	0.444994	0.377102
COMP->CD47	0.677549	0.443627	0.305313	1.26498	0.953666	1.1871	0.445	0.377102
CCL7->CCR10	0.237161	0.269411	0.921442	0.803848	0.721678	1.09507	0.446135	0.377528
LGALS1->ITGB1	0.963305	0.226433	0.238189	0.969556	1.41634	1.29653	0.446069	0.377528
CXADR->CXADR	0.349035	0.965772	0.114834	0.755004	1.06506	0.783891	0.447347	0.377795
IAPP->RAMP1	0.524484	0.208267	0.696982	0.890574	0.771645	0.846551	0.447416	0.377795
EFNB2->RHBDL2	0.849158	0.253717	0.326012	1.15906	0.816106	1.25629	0.446785	0.377795
COL4A2->CD93	0.880185	0.235488	0.31446	1.1026	0.671575	0.869065	0.447713	0.377795
LGALS3->LAG3	0.667153	0.038472	0.725324	0.908274	0.517141	1.19688	0.448321	0.378042
TF->TFR2	0.685367	0.099532	0.647611	0.995317	1.35073	0.896246	0.449485	0.378646
PSEN1->NOTCH1	0.735642	0.604043	0.093074	0.850073	1.08384	0.768094	0.44967	0.378646
CXCL12->ITGB3	0.093214	0.733079	0.609562	0.68128	1.07041	0.885296	0.451979	0.378744
LRFN3->LRFN3	0.102071	0.583376	0.749212	0.589164	1.14052	1.00579	0.451087	0.378744
EFNB1->EPHB3	0.430829	0.023296	0.981445	1.15085	0.488027	1.0975	0.451766	0.378744
BSG->SLC16A7	0.496296	0.120246	0.818	0.684627	0.549462	0.983067	0.451001	0.378744
F13A1->ITGA9	0.501039	0.472101	0.46139	0.825069	0.827939	1.11254	0.450991	0.378744
C1QA->CD93	0.638073	0.139619	0.657302	0.972001	0.619432	0.866346	0.451338	0.378744
COL1A2->CD44	0.771538	0.056531	0.607817	1.13059	0.584884	1.19818	0.452002	0.378744
GAS6->MERTK	0.831133	0.028928	0.576533	1.21028	0.526598	0.749953	0.45253	0.378921
MDK->ALK	0.344763	0.577441	0.515309	0.699983	1.24858	0.892435	0.453216	0.37923
AGRN->DAG1	0.196912	0.53273	0.709382	1.37041	0.828526	1.12811	0.454344	0.37933
F8->LDLR	0.334969	0.401439	0.703014	0.733003	0.811797	0.890442	0.454641	0.37933
FASLG->FAS	0.399439	0.739712	0.299571	0.692976	0.878508	0.753276	0.454119	0.37933
PROS1->MERTK	0.428595	0.345722	0.665451	0.883956	0.758123	0.892915	0.454899	0.37933
FGF2->SDC2	0.918139	0.208648	0.313323	0.888785	0.568303	1.08999	0.455155	0.37933
WNT3->FZD1	0.961961	0.166138	0.312123	0.959962	0.757208	0.87103	0.455238	0.37933
WNT16->FZD2	0.481195	0.201136	0.758866	1.1771	0.741096	1.07863	0.455965	0.379671
EFNA5->EPHA6	0.896474	0.350643	0.194751	0.9946	1.06826	1.17696	0.456467	0.379825
GDF9->BMPR1A	0.468151	0.048887	0.930798	0.72418	0.606516	0.960062	0.460924	0.383268
INSL5->RXFP4	0.081905	0.871144	0.498666	0.522206	1.20209	0.969163	0.463824	0.38507
PENK->MRGPRX1	0.540638	0.261894	0.649747	0.837299	0.666833	1.16541	0.464245	0.38507
FGF17->FGFR1	0.74374	0.207594	0.50141	0.980646	0.845628	0.937224	0.464593	0.38507
CXCL2->CXCR2	0.757771	0.694409	0.000587	0.834255	1.03724	0.475445	0.464611	0.38507
VEGFC->NRP2	0.838973	0.581819	0.032507	1.01669	1.14178	1.50329	0.465008	0.38507
SHH->GAS1	0.927062	0.502683	0.023573	1.0103	0.769396	0.706798	0.465023	0.38507
CD28->CD80	0.293915	0.683738	0.476874	0.823287	1.09561	0.860789	0.465927	0.385285
CD80->CD28	0.293915	0.683738	0.476874	0.823287	1.09561	0.860789	0.465927	0.385285
EFNA5->EPHA8	0.922756	0.388191	0.144371	0.958806	1.05785	1.19605	0.466518	0.385508
SEMA4D->MET	0.052786	0.864457	0.540145	1.74104	1.13576	1.08836	0.468066	0.38652
CD52->SIGLEC10	0.335356	0.890679	0.231957	0.787145	0.88987	0.751821	0.468519	0.386627
EFNB2->EPHB4	0.20954	0.321481	0.92799	1.43886	0.795567	1.08587	0.469281	0.386989
C5->C5AR2	0.636553	0.078267	0.745774	1.42775	1.70286	0.852916	0.470466	0.387699
CIRBP->TREM1	0.153765	0.979377	0.328913	0.64181	0.909283	1.23591	0.471559	0.387863
EDA->EDA2R	0.417615	0.474303	0.570242	0.906591	0.692134	0.913838	0.471638	0.387863
CCL3->CCR3	0.756245	0.216557	0.488537	1.09788	0.692691	1.16029	0.471024	0.387863
GDF6->BMPR1A	0.441588	0.064649	0.957369	1.23335	0.615927	0.9483	0.472721	0.388487
SST->SSTR4	0.083821	0.831083	0.549254	0.679972	1.20035	1.15363	0.473134	0.388559
HBEGF->CD44	0.020502	0.736931	0.710829	1.80663	0.978276	0.943162	0.476207	0.389286
GH1->GHR	0.026119	0.719961	0.722208	0.567917	0.967279	0.922178	0.476227	0.389286
HCRT->HCRTR2	0.100335	0.877767	0.489667	0.542145	0.968094	1.10495	0.475838	0.389286
ARF1->INSR	0.371	0.920569	0.17594	0.594067	1.00205	0.819723	0.475643	0.389286
HLA-C->LILRB1	0.527081	0.092606	0.848558	0.704237	0.569237	1.02069	0.476194	0.389286
PTH2->PTH2R	0.536445	0.55883	0.373105	0.91282	0.715029	1.17116	0.476296	0.389286
CCL11->CCR3	0.69672	0.063229	0.706246	0.901096	0.543914	0.993854	0.47466	0.389286
CD200->CD200R1	0.338452	0.744093	0.388606	0.874183	0.976373	0.77175	0.478371	0.390449
CD200R1->CD200	0.338452	0.744093	0.388606	0.874183	0.976373	0.77175	0.478371	0.390449
APP->GPC1	0.042313	0.865196	0.565235	0.474278	0.981974	0.91477	0.479564	0.390623
DLL1->NOTCH2	0.205426	0.547313	0.719975	0.849654	0.748864	1.0948	0.479542	0.390623
OSM->LIFR	0.284894	0.694073	0.493579	0.710834	1.08981	0.929318	0.479416	0.390623
SEMA4D->CD72	0.360456	0.299091	0.816025	0.966082	0.780252	1.01107	0.481684	0.392083
CLEC2D->KLRB1	0.684505	0.732894	0.060941	0.96618	1.23575	1.22592	0.483759	0.393237
KLRB1->CLEC2D	0.684505	0.732894	0.060941	0.96618	1.23575	1.22592	0.483759	0.393237
LIPH->LPAR4	0.820494	0.204015	0.454942	0.966947	0.61622	0.906025	0.484591	0.393379
CCL11->ACKR2	0.937723	0.160656	0.381019	0.97917	0.700781	1.3387	0.484551	0.393379
PGF->NRP2	0.642802	0.792042	0.047484	0.770139	1.0794	1.46105	0.486748	0.394862
SLITRK6->PTPRS	0.03969	0.587766	0.856035	0.559995	0.715359	0.852197	0.48762	0.395033
PLAU->PLAUR	0.43247	0.580859	0.469826	1.05636	1.33615	1.18132	0.487367	0.395033
HCRT->NPFFR2	0.036271	0.770437	0.678578	0.492474	0.871775	0.950073	0.488966	0.395273
DSPP->ITGB6	0.152267	0.43669	0.89669	1.37535	1.22113	1.02923	0.489236	0.395273
SPON2->ITGA5	0.729317	0.702501	0.053651	0.92794	1.18119	1.44857	0.489104	0.395273
PGLYRP1->TREM1	0.733189	0.315429	0.437013	0.879385	1.28326	1.22027	0.489224	0.395273
GDF5->ACVR2B	0.354804	0.23158	0.900938	1.37088	1.41344	0.998579	0.490492	0.395809
GDF7->BMPR1A	0.517324	0.07366	0.896475	0.739423	0.632913	0.914715	0.490596	0.395809
FGF1->FGFR3	0.723198	0.741092	0.023565	0.903011	1.03047	0.62256	0.490892	0.395809
DLL1->NOTCH3	0.049314	0.58293	0.858138	0.640123	1.21306	0.825995	0.492786	0.396267
TGFB1->ACVRL1	0.068068	0.607719	0.814126	0.595287	1.28241	0.902594	0.492435	0.396267
EFNB2->EPHB6	0.519694	0.827188	0.143416	1.24763	1.04132	1.36941	0.492724	0.396267
EFNB3->EPHA4	0.610696	0.104308	0.77532	1.15794	0.658505	1.05837	0.492743	0.396267
AGRN->ATP1A3	0.740612	0.498117	0.252655	0.936611	1.22377	1.26917	0.493538	0.396339
AGRN->MUSK	0.740612	0.498117	0.252655	0.936611	1.22377	1.26917	0.493538	0.396339
CCL19->ACKR4	0.040871	0.552733	0.899602	0.628648	0.756315	0.89142	0.494904	0.39717
C3->CD46	0.342331	0.884669	0.266833	0.840707	0.945919	1.19157	0.495375	0.397282
TNFSF13->TNFRSF14	0.002505	0.719045	0.773311	0.397191	0.821066	0.906258	0.496146	0.397518
WNT5A->FZD6	0.025198	0.471971	0.998188	1.78583	0.885396	1.05401	0.496518	0.397518
INHBA->ENG	0.277268	0.539063	0.682904	0.845932	0.845264	1.07634	0.499427	0.397518
DSC1->DSG2	0.482298	0.69935	0.318586	0.994823	1.01709	1.22271	0.500176	0.397518
DSG2->DSC1	0.482298	0.69935	0.318586	0.994823	1.01709	1.22271	0.500176	0.397518
WNT1->FZD2	0.537736	0.046203	0.913844	1.17742	0.592493	1.06784	0.498337	0.397518
THBS1->ITGA2B	0.538162	0.891392	0.070617	0.989107	0.904808	1.38628	0.500128	0.397518
THBS1->ITGB3	0.538162	0.891392	0.070617	0.989107	0.904808	1.38628	0.500128	0.397518
PDYN->OPRM1	0.547647	0.061487	0.889428	0.773294	1.81787	0.968199	0.498922	0.397518
RSPO2->LGR4	0.679322	0.31802	0.502045	0.87828	0.761247	0.975574	0.49954	0.397518
HRAS->AGTR1	0.800282	0.122706	0.576065	0.930038	1.87835	1.16784	0.49929	0.397518
SCGB3A2->MARCO	0.818084	0.523521	0.15493	0.968916	1.06157	1.46199	0.497401	0.397518
COMP->ITGB3	0.872067	0.549373	0.078989	1.12446	1.29365	0.796923	0.500321	0.397518
SEMA3D->NRP1	0.96487	0.024309	0.510429	1.01332	1.8292	1.19486	0.499707	0.397518
NTRK3->PTPRD	0.302832	0.697618	0.501468	0.824187	1.0168	1.23298	0.501439	0.397963
CXCL1->CXCR2	0.458753	0.358743	0.685003	0.821121	1.18037	0.994475	0.501874	0.397963
WNT7A->FZD5	0.527005	0.08918	0.88632	0.785698	0.64601	1.05852	0.501879	0.397963
DSC2->DSG1	0.582572	0.848081	0.072572	1.10329	1.08502	1.53236	0.502419	0.398127
POMC->OPRD1	0.461253	0.881447	0.161176	0.818091	1.04543	1.21262	0.502907	0.39825
VTN->ITGB6	0.137463	0.43669	0.931281	1.36676	1.22113	1.03924	0.504076	0.398778
CCL7->ACKR1	0.58747	0.285168	0.633208	0.945721	0.786616	1.08996	0.504385	0.398778
NGF->SORCS3	0.863439	0.246059	0.396599	1.02648	0.762525	1.22783	0.504573	0.398778
CD177->PECAM1	0.093292	0.555704	0.859644	0.685025	0.973014	0.947633	0.50648	0.399049
ANOS1->FGFR1	0.74374	0.090547	0.674491	0.980646	0.682882	1.02598	0.506583	0.399049
NCAM1->FGFR1	0.832481	0.226237	0.449155	1.00689	0.826468	0.947547	0.505905	0.399049
NID1->COL13A1	0.872716	0.437834	0.197499	1.14152	0.830655	0.841822	0.506037	0.399049
CD99->PILRA	0.970338	0.453536	0.084483	0.976056	0.781956	0.87823	0.506267	0.399049
HHLA2->TMIGD2	0.192633	0.689879	0.627274	0.763128	1.08272	1.01165	0.507339	0.399312
COL5A3->SDC3	0.681335	0.432127	0.396652	0.874856	0.795584	0.930624	0.507585	0.399312
VASP->CXCR2	0.532426	0.400671	0.577533	1.13361	0.827536	1.10829	0.507972	0.399354
IL7->IL2RG	0.279295	0.673521	0.558443	0.664391	0.979849	1.10616	0.508444	0.399463
NID1->ITGAV	0.919676	0.302407	0.291582	1.13094	0.750774	0.914165	0.510247	0.400617
AANAT->MTNR1A	0.497512	0.240822	0.775885	0.803009	1.28102	1.02583	0.510663	0.40068
IFNG->IFNGR1	0.399286	0.456731	0.658791	0.837082	1.26325	1.12886	0.511104	0.400764
CCL27->CCR10	0.390246	0.306101	0.818934	0.82118	0.788042	1.13652	0.511459	0.400779
MATN1->ITGA1	0.087198	0.887365	0.542161	0.643036	1.14303	0.989558	0.512542	0.401216
THBS1->ITGA4	0.591193	0.891392	0.034334	1.00861	0.904808	1.4503	0.512688	0.401216
TNFSF8->TNFRSF8	0.023271	0.542236	0.958351	0.629254	0.895136	0.854624	0.517888	0.401907
HSPG2->ITGA2	0.023614	0.775988	0.726338	0.58947	0.938183	0.897014	0.519449	0.401907
SEMA6D->TYROBP	0.053135	0.682432	0.786751	0.614173	0.990472	0.954709	0.516735	0.401907
SEMA3A->PLXNA2	0.096088	0.995522	0.434075	0.51619	0.868095	0.876919	0.519258	0.401907
PTH2->PTH1R	0.135727	0.435669	0.955707	0.696147	0.882231	1.04813	0.52032	0.401907
UTS2B->UTS2R	0.153014	0.407531	0.965676	0.60002	1.15341	1.0212	0.51966	0.401907
CCL4->ACKR2	0.185547	0.461842	0.878682	0.668147	1.46024	1.0022	0.519548	0.401907
LAMA1->ITGA1	0.341112	0.654948	0.531401	0.851909	0.947594	0.982595	0.520589	0.401907
CALCA->CALCR	0.385144	0.193591	0.944356	0.881303	1.65043	0.922702	0.517314	0.401907
MUC2->AGR2	0.511249	0.138367	0.87077	0.760545	0.604966	1.01	0.515286	0.401907
BMP10->BMPR1A	0.517324	0.048887	0.957369	0.739423	0.606516	0.9483	0.517681	0.401907
BMP15->BMPR1A	0.517324	0.048887	0.957369	0.739423	0.606516	0.9483	0.517681	0.401907
GDF1->BMPR1A	0.517324	0.048887	0.954219	0.739423	0.606516	0.938771	0.51532	0.401907
THBS1->CD36	0.593872	0.891392	0.038748	1.00949	0.904808	1.43977	0.518004	0.401907
CCL20->CXCR3	0.62547	0.18434	0.714875	0.758425	1.2292	0.973978	0.518509	0.401907
RSPO1->LGR4	0.707892	0.31802	0.502045	0.938021	0.761247	0.975574	0.52096	0.401907
CEACAM5->CD1D	0.790053	0.213223	0.51918	0.831785	0.72584	1.03671	0.516839	0.401907
CEACAM5->CD8A	0.790053	0.213223	0.51918	0.831785	0.72584	1.03671	0.516839	0.401907
CCL28->CCR10	0.817103	0.148271	0.562257	1.14139	1.33247	1.09993	0.520716	0.401907
F2->F2R	0.819771	0.494671	0.209754	1.08116	0.937871	0.885612	0.518142	0.401907
HLA-B->CANX	0.853634	0.453909	0.216284	0.921567	1.20889	0.721651	0.517866	0.401907
EFNA3->EPHA7	0.937001	0.191882	0.396658	0.803687	0.726878	1.24529	0.51915	0.401907
LAMA1->RPSA	0.272747	0.874405	0.384176	1.45971	1.13786	1.02717	0.523486	0.403595
GCG->GCGR	0.037102	0.808803	0.693263	0.618118	0.941302	0.933499	0.529356	0.403898
FGG->ITGAV	0.137117	0.877987	0.524087	1.71832	1.01854	0.944154	0.529373	0.403898
WNT9B->FZD10	0.143205	0.398589	0.993719	0.655041	1.44275	1.00498	0.52662	0.403898
KNG1->BDKRB1	0.18438	0.434885	0.914277	0.685604	1.22283	1.02649	0.525144	0.403898
CCL5->CXCR3	0.184613	0.357734	0.998974	0.730229	0.869619	0.949681	0.530967	0.403898
CCL5->CCR5	0.202446	0.45978	0.872647	0.698534	0.741397	0.891239	0.52614	0.403898
C3->CR1	0.222597	0.645876	0.672457	0.755692	1.15243	1.09634	0.530675	0.403898
C3->CR2	0.222597	0.645876	0.672457	0.755692	1.15243	1.09634	0.530675	0.403898
NTN1->MCAM	0.238473	0.340115	0.954047	0.701137	0.667441	0.974941	0.524465	0.403898
ICAM1->ITGAM	0.287965	0.803429	0.448177	0.774903	0.856581	0.836195	0.529658	0.403898
TIMP1->CD63	0.385265	0.178171	0.971507	0.855184	0.722959	1.0056	0.526193	0.403898
MDK->PTPRZ1	0.400483	0.91104	0.226898	0.718582	1.04492	0.763937	0.528797	0.403898
HLA-C->KIR2DL1	0.527081	0.092606	0.919269	0.704237	0.569237	1.00053	0.529197	0.403898
HLA-C->KIR2DL3	0.527081	0.092606	0.919269	0.704237	0.569237	1.00053	0.529197	0.403898
HLA-C->KIR2DS4	0.527081	0.092606	0.919269	0.704237	0.569237	1.00053	0.529197	0.403898
HLA-C->LILRA3	0.527081	0.092606	0.919269	0.704237	0.569237	1.00053	0.529197	0.403898
HLA-C->LILRB2	0.527081	0.092606	0.919269	0.704237	0.569237	1.00053	0.529197	0.403898
PYY->FAP	0.626188	0.858612	0.051312	1.23143	1.20066	1.50024	0.527068	0.403898
CD14->ITGA4	0.637	0.563557	0.34012	1.04227	0.833192	0.779511	0.530485	0.403898
COL1A2->ITGA11	0.946249	0.056531	0.532603	1.033	0.584884	1.19045	0.526522	0.403898
COL1A2->GP6	0.970641	0.056531	0.511345	1.04037	0.584884	1.19312	0.528869	0.403898
FGG->ITGB2	0.497681	0.987283	0.057043	0.94872	0.891134	1.42886	0.531481	0.404032
KNG1->GPR135	0.649222	0.327945	0.56538	1.19137	1.29341	0.906851	0.531884	0.404082
KNG1->PLAUR	0.711753	0.528542	0.30514	0.766459	0.867068	0.934072	0.534045	0.405466
WNT1->FZD9	0.153711	0.882218	0.511727	0.603343	1.03009	0.851532	0.535707	0.406212
WNT5A->FZD3	0.257759	0.663664	0.625927	1.33857	0.915515	0.968797	0.535477	0.406212
CD1D->LILRB2	0.033783	0.523471	0.992219	0.595258	1.26847	0.980129	0.537064	0.406898
COL18A1->ITGA5	0.758916	0.109459	0.681402	0.880872	1.87007	1.02984	0.537292	0.406898
RELN->VLDLR	0.17997	0.988639	0.382156	0.706522	1.01353	0.798316	0.53803	0.406943
CXCL2->CXCR1	0.842839	0.704745	0.003152	0.886047	1.02391	0.529431	0.538008	0.406943
PROK1->PROKR1	0.08523	0.516893	0.94942	0.714238	0.830949	0.940331	0.538612	0.407125
NDP->LGR4	0.732476	0.31802	0.502045	1.09832	0.761247	0.975574	0.539357	0.407431
CDH1->EGFR	0.928619	0.031471	0.593279	0.91725	1.71657	1.15905	0.539976	0.407471
FGF19->KLB	0.966807	0.108877	0.477839	1.02782	1.74324	1.30347	0.540091	0.407471
KNG1->BDKRB2	0.269817	0.33983	0.946898	0.755017	0.797348	1.06595	0.542349	0.408413
APP->FPR2	0.449959	0.865196	0.241277	0.722302	0.981974	0.853925	0.542264	0.408413
WNT7B->FZD5	0.881314	0.248156	0.427095	1.04798	0.75166	1.17661	0.542364	0.408413
NPY->NPY1R	0.485394	0.446979	0.62725	0.749329	1.19135	1.16526	0.544647	0.408876
GDF6->BMPR1B	0.491884	0.379129	0.686848	0.792127	1.36139	1.00105	0.543331	0.408876
RARRES2->CMKLR1	0.530304	0.077543	0.952015	0.856488	0.668371	0.971907	0.544825	0.408876
IL1A->IL1R2	0.641226	0.647675	0.269408	0.874495	0.843376	1.23328	0.543666	0.408876
HLA-F->LILRB2	0.761515	0.53515	0.263145	0.769762	0.762521	0.755839	0.544786	0.408876
WNT11->FZD8	0.936099	0.007662	0.616373	1.0045	0.524063	1.12786	0.545028	0.408876
TNFSF10->TNFRSF10A	0.332933	0.390285	0.838967	1.38415	0.699903	1.05733	0.546558	0.409767
BST2->LILRA4	0.186355	0.734533	0.641788	1.35279	1.04618	0.867894	0.546925	0.409785
EFNA4->EPHA6	0.489687	0.587506	0.486624	1.09706	0.870517	1.19105	0.547777	0.409873
VEGFC->KDR	0.573229	0.57759	0.413852	0.95855	1.0891	0.821674	0.548413	0.409873
ASIP->MC3R	0.737148	0.239215	0.588117	0.759497	0.67624	0.76806	0.548271	0.409873
EFNA1->EPHA2	0.783203	0.73761	0.043415	0.883749	1.20218	1.72591	0.548083	0.409873
CCL13->CCR2	0.239879	0.620914	0.706377	0.76775	0.905328	0.878	0.550277	0.410756
WNT10A->FZD5	0.728691	0.143445	0.695039	0.995805	0.679518	1.08246	0.550281	0.410756
THBS1->SDC1	0.695402	0.848464	0.024914	1.03769	1.02835	1.49271	0.551476	0.411392
ADM->RAMP3	0.990893	0.570425	0.008198	0.897658	1.34274	1.73726	0.552025	0.411544
CDH1->PTPRM	0.460457	0.267557	0.842069	0.70831	1.34882	1.09323	0.552447	0.411603
CXCL10->CXCR3	0.390955	0.430597	0.749126	1.2447	0.846799	0.930314	0.55289	0.411677
RSPO3->LGR4	0.483739	0.454859	0.632716	0.824479	0.864083	1.01304	0.553365	0.411774
CCL27->ACKR2	0.495334	0.461842	0.615986	0.795933	1.46024	1.13194	0.554741	0.412029
VCAM1->ITGA9	0.713984	0.123371	0.735337	1.13395	0.673113	1.02684	0.554392	0.412029
TGFB1->TGFBR1	0.720439	0.167762	0.684631	0.951552	0.675687	1.01489	0.554495	0.412029
TCTN1->TMEM67	0.253181	0.32383	0.997152	0.750257	1.37796	0.936508	0.555487	0.412072
RARRES2->CCRL2	0.858045	0.036352	0.679397	0.970529	0.614476	0.902371	0.555212	0.412072
GALP->GALR1	0.825374	0.142348	0.607326	1.08116	0.75139	1.18646	0.556145	0.412196
HRAS->INSR	0.973148	0.431891	0.170276	0.945756	0.753413	0.831701	0.556344	0.412196
LGALS9->CD44	0.201591	0.942639	0.432655	1.48149	0.999581	1.02736	0.557512	0.412312
CD209->ICAM3	0.303871	0.476377	0.797129	0.784907	0.826996	0.856389	0.557878	0.412312
ICAM3->CD209	0.303871	0.476377	0.797129	0.784907	0.826996	0.856389	0.557878	0.412312
EFNA5->EPHB1	0.88836	0.52802	0.15996	0.97559	0.984244	1.17376	0.557107	0.412312
BTLA->VTCN1	0.678724	0.845109	0.054636	1.19495	0.975998	0.70969	0.55869	0.412657
SLITRK5->PTPRD	0.108421	0.502812	0.967749	0.659895	0.978973	1.06143	0.559072	0.412684
CFH->ITGAM	0.395168	0.511751	0.673612	0.835804	1.05257	1.02908	0.560224	0.41328
CLEC11A->ITGA11	0.399414	0.427461	0.755233	1.28808	0.838463	1.01673	0.561397	0.41389
NCAM1->ROBO3	0.093693	0.873981	0.615139	0.65778	1.01986	0.916216	0.561921	0.414021
COL8A1->ITGA1	0.472195	0.220402	0.890812	0.879076	0.784195	1.00775	0.562364	0.414092
EFNA1->EPHA4	0.875367	0.482776	0.227792	0.842767	0.859628	1.41369	0.56424	0.414708
COL3A1->DDR2	0.959008	0.023509	0.603077	1.04084	0.530292	1.12869	0.563986	0.414708
COL3A1->MAG	0.959008	0.023509	0.603077	1.04084	0.530292	1.12869	0.563986	0.414708
HLA-A->APLP2	0.904484	0.36266	0.321156	0.779505	1.27234	1.10973	0.565996	0.415743
CD160->TNFRSF14	0.046702	0.706984	0.837088	0.563508	0.799861	0.930739	0.567832	0.41607
TNFRSF14->CD160	0.046702	0.706984	0.837088	0.563508	0.799861	0.930739	0.567832	0.41607
THBS1->TNFRSF11B	0.607405	0.891392	0.091456	1.03834	0.904808	1.39081	0.567444	0.41607
COL4A1->ITGA1	0.956994	0.323886	0.309111	1.1908	0.667562	0.851092	0.56725	0.41607
CCL18->CCR8	0.197022	0.947512	0.447665	0.753185	1.12068	1.32167	0.568888	0.416589
MDK->ITGA4	0.244484	0.974324	0.374325	0.6262	1.10816	0.875167	0.569581	0.416842
POMC->OPRK1	0.483023	0.463247	0.648641	0.80993	1.37768	1.11069	0.570898	0.417294
FGF3->FGFR1	0.74374	0.207594	0.643218	0.980646	0.845628	0.963243	0.570632	0.417294
EFNA4->EPHA7	0.916711	0.031211	0.647886	0.8919	0.60574	1.18706	0.571563	0.417526
ICAM3->ITGAL	0.003688	0.864212	0.72868	0.443197	0.913429	0.87162	0.572136	0.417671
SLIT1->GPC1	0.661141	0.837403	0.098476	0.982637	0.965079	1.43562	0.57246	0.417671
PROK1->PROKR2	0.032144	0.799596	0.767214	0.639162	1.04714	0.921653	0.573893	0.417763
BMP6->ACVR2A	0.343988	0.953741	0.301166	0.83187	1.06398	0.863627	0.57385	0.417763
SEMA3C->PLXND1	0.49626	0.685986	0.416099	1.38193	1.22545	1.11619	0.573441	0.417763
ADCYAP1->SCTR	0.952252	0.605397	0.041428	1.09211	0.755827	0.651066	0.573983	0.417763
ASIP->MC4R	0.691641	0.163636	0.744469	0.901569	0.645542	0.770413	0.57448	0.41787
TAFA4->FPR1	0.231163	0.845937	0.523411	0.718643	0.975129	1.037	0.575045	0.418028
GDF2->ENG	0.017239	0.962659	0.622025	0.614266	1.03598	0.921828	0.576089	0.418473
EFNA3->EPHA5	0.499027	0.375746	0.727513	1.00743	0.887882	1.20138	0.576357	0.418473
PLG->F2R	0.819771	0.494671	0.288442	1.08116	0.937871	0.901627	0.5768	0.41854
SEMA4A->LILRB2	0.006701	0.733818	0.864599	0.473085	0.814969	1.07841	0.578451	0.418826
PLAU->IGF2R	0.237915	0.457128	0.91074	1.34906	1.41246	1.06935	0.578943	0.418826
CX3CL1->CX3CR1	0.475048	0.241627	0.888973	1.18203	1.40694	1.06886	0.578843	0.418826
GAL->GPR151	0.561298	0.348415	0.69511	1.08333	0.799844	0.973963	0.578233	0.418826
EPCAM->EPCAM	0.622414	0.173445	0.808032	0.791115	0.658656	1.07042	0.577544	0.418826
PTN->PLXNB2	0.932744	0.243034	0.430541	0.841511	1.31519	1.24535	0.579339	0.418859
HBEGF->EGFR	0.691613	0.080817	0.834621	0.749301	1.66363	1.04282	0.579879	0.418996
MMP9->CD44	0.027993	0.876665	0.710793	2.05807	0.900298	0.935205	0.586076	0.419546
LGI4->ADAM11	0.032093	0.963038	0.61379	0.44109	1.02167	0.982923	0.58126	0.419546
TGFB1->TGFBR3	0.03914	0.639795	0.936948	0.545721	0.948167	0.953099	0.586394	0.419546
NECTIN3->PVR	0.235019	0.527896	0.856066	0.630264	1.00688	1.05591	0.588674	0.419546
PVR->NECTIN3	0.235019	0.527896	0.856066	0.630264	1.00688	1.05591	0.588674	0.419546
IL2->IL2RB	0.259585	0.532059	0.818723	0.764714	0.768328	0.955191	0.582327	0.419546
PSEN1->NOTCH3	0.28242	0.460662	0.873252	0.793766	0.857181	0.839172	0.586726	0.419546
CXCL10->CCR3	0.310268	0.775158	0.530605	1.27766	0.917676	0.977107	0.586503	0.419546
INSL5->RXFP3	0.316733	0.784546	0.508452	0.880017	1.11134	1.02867	0.581858	0.419546
AMBN->CD63	0.39203	0.424179	0.800202	0.774088	0.772595	1.1146	0.586782	0.419546
AMELX->CD63	0.39203	0.424179	0.800202	0.774088	0.772595	1.1146	0.586782	0.419546
AMELY->CD63	0.39203	0.424179	0.800202	0.774088	0.772595	1.1146	0.586782	0.419546
ENAM->CD63	0.39203	0.424179	0.800202	0.774088	0.772595	1.1146	0.586782	0.419546
NRG2->ERBB4	0.442371	0.316377	0.851707	0.871	0.719393	0.970251	0.582392	0.419546
LRPAP1->LDLR	0.634713	0.416706	0.564905	0.829185	0.830388	0.847753	0.586718	0.419546
TG->LRP2	0.660704	0.170839	0.786863	1.05289	1.57201	0.963203	0.588251	0.419546
TGFB2->TGFBR2	0.67041	0.630595	0.31518	1.42117	1.16356	1.15809	0.586616	0.419546
ITGAV->THY1	0.737411	0.273583	0.602561	0.999698	0.704108	1.01877	0.584678	0.419546
GHRL->GPR39	0.750115	0.574812	0.293402	0.771821	1.39678	1.06441	0.588195	0.419546
IL2->IL2RA	0.783084	0.352082	0.483236	1.01445	1.2915	1.19455	0.588248	0.419546
SCT->SCTR	0.796247	0.754881	0.06005	1.11072	0.8678	0.662971	0.582926	0.419546
C4A->C5AR2	0.883243	0.46331	0.272469	1.02256	0.768884	0.803393	0.588704	0.419546
CXCL2->XCR1	0.893926	0.718137	0.003152	0.900262	1.08239	0.529431	0.585902	0.419546
GCG->GLP2R	0.037102	0.808803	0.774571	0.618118	0.941302	0.951081	0.589774	0.419808
FBN1->ITGAV	0.816958	0.115673	0.68775	1.06087	0.695246	1.17344	0.589704	0.419808
GNAI2->LPAR3	0.24508	0.728231	0.647913	0.793011	1.25549	1.08343	0.590325	0.41995
CCN1->ITGAM	0.290131	0.650101	0.681504	0.814755	1.17137	1.03264	0.590701	0.419968
IL31->OSMR	0.71067	0.786317	0.126643	0.997612	1.1188	1.29047	0.592093	0.420708
B2M->HLA-F	0.860765	0.61767	0.146183	0.797926	1.02235	0.75438	0.592819	0.420724
CCL28->CCR3	0.98694	0.111403	0.526008	1.07513	1.36794	1.16028	0.592622	0.420724
WNT7B->FZD4	0.612386	0.953388	0.060136	1.30281	1.14522	1.26724	0.593767	0.420898
COL3A1->DDR1	0.956034	0.066361	0.603077	1.04171	0.642469	1.12869	0.593445	0.420898
INHBB->ACVR2B	0.542197	0.14342	0.943451	1.13884	1.90569	0.926555	0.596084	0.42229
BMP10->ENG	0.017239	0.962659	0.650293	0.614266	1.03598	0.930867	0.596908	0.422374
COL4A5->CD93	0.231047	0.567747	0.831345	0.727855	0.772279	0.923242	0.59687	0.422374
CDH1->ITGAE	0.404077	0.548664	0.678587	0.721104	1.17294	1.05456	0.597741	0.422463
CDH1->KLRG1	0.404077	0.548664	0.678587	0.721104	1.17294	1.05456	0.597741	0.422463
GH2->GHR	0.026119	0.719961	0.889263	0.567917	0.967279	0.943826	0.600681	0.42308
FGF2->SDC4	0.150044	0.629548	0.854005	1.45289	0.870688	1.13907	0.599403	0.42308
CALR->ITGAV	0.265385	0.870565	0.500281	1.28237	0.939984	0.910994	0.601331	0.42308
IL21->IL21R	0.416183	0.817519	0.402681	0.83166	1.10368	1.11371	0.601441	0.42308
NTN1->DCC	0.430274	0.508144	0.694962	0.788217	0.962548	0.965272	0.599244	0.42308
PLA2G2A->ITGAV	0.687891	0.477753	0.470519	1.13764	0.799041	0.921642	0.60128	0.42308
RSPO3->LGR6	0.754852	0.484148	0.395199	0.780423	0.877904	1.19719	0.599843	0.42308
PLA2G2A->ITGA5	0.96312	0.56791	0.104771	0.999844	1.19249	1.24608	0.601016	0.42308
PROK2->PROKR1	0.795531	0.234794	0.608141	0.756744	0.627285	1.1007	0.602964	0.423902
CXCL9->CCR3	0.649194	0.824019	0.16612	1.09266	1.05833	1.22127	0.603598	0.424027
SPINK1->EGFR	0.707663	0.636289	0.295727	1.15054	0.973933	0.885367	0.603851	0.424027
NTN1->UNC5A	0.587658	0.784732	0.269166	0.788426	0.983247	0.778315	0.605222	0.424242
ALB->LRP2	0.650998	0.383899	0.605861	1.23465	1.21481	1.03762	0.604638	0.424242
ANG->PLXNB2	0.989246	0.238343	0.413682	0.861869	1.2932	1.2483	0.605014	0.424242
QRFP->QRFPR	0.999969	0.560622	0.081583	1.04622	0.697418	1.4703	0.605672	0.42431
AFDN->EPHA7	0.221312	0.919535	0.505413	0.670803	1.18061	1.0137	0.608652	0.425475
CCL5->CCR4	0.280451	0.510757	0.855476	0.743063	1.41745	0.90503	0.608961	0.425475
IL32->ITGB3	0.6619	0.625609	0.359473	0.974232	1.14363	1.25431	0.609177	0.425475
F2->F2RL3	0.838751	0.775255	0.032814	1.10565	0.985795	0.686064	0.60906	0.425475
BMP10->BMPR1B	0.920945	0.230319	0.496118	1.12092	1.50667	1.06156	0.609469	0.425475
BMP15->BMPR1B	0.920945	0.230319	0.496118	1.12092	1.50667	1.06156	0.609469	0.425475
THBS2->NOTCH3	0.661472	0.038946	0.947672	1.23577	0.610371	1.01031	0.609985	0.425587
FCER2->CR2	0.010731	0.926859	0.711159	0.483944	1.06037	0.987579	0.610465	0.425673
JAG2->NOTCH3	0.093155	0.685482	0.872587	0.696488	1.14871	0.964378	0.612266	0.426141
GNAI2->ADCY1	0.243574	0.798503	0.608848	0.792311	1.22833	1.09138	0.612048	0.426141
EBI3->IL6ST	0.528546	0.768706	0.354641	0.895889	0.892438	1.10538	0.612751	0.426141
VEGFB->FLT1	0.561367	0.506273	0.583053	1.22485	1.34503	0.901764	0.61188	0.426141
CLEC4G->LAG3	0.810613	0.112808	0.728699	0.859069	1.34002	0.871451	0.612917	0.426141
C3->LRP1	0.958131	0.547767	0.146962	1.05432	0.872374	0.810147	0.613455	0.426268
NXPH1->NRXN2	0.030161	0.779199	0.847341	0.631827	1.08059	1.09134	0.616244	0.426483
LTA->TNFRSF14	0.046702	0.709001	0.898104	0.563508	0.813056	0.958361	0.614143	0.426483
EDN3->KEL	0.137992	0.916694	0.599918	0.67495	0.953739	1.00359	0.614721	0.426483
B2M->CD1A	0.816563	0.431752	0.408219	0.78943	1.10659	0.854779	0.616122	0.426483
B2M->CD1B	0.816563	0.431752	0.408219	0.78943	1.10659	0.854779	0.616122	0.426483
B2M->LILRB1	0.816563	0.431752	0.408219	0.78943	1.10659	0.854779	0.616122	0.426483
CCN2->LRP6	0.986219	0.235811	0.434693	1.08243	0.754473	0.878222	0.616259	0.426483
PRLH->PRLHR	0.028951	0.692826	0.936768	0.630055	0.945066	1.05118	0.61758	0.426571
OMG->LINGO1	0.13292	0.865231	0.660714	0.654442	0.914634	1.05558	0.617812	0.426571
DKK2->LRP6	0.372862	0.351978	0.933725	0.879498	0.755249	0.931596	0.617595	0.426571
DCN->TLR4	0.82887	0.004534	0.824673	1.15862	0.473858	1.04005	0.617241	0.426571
HAVCR1->CD300LB	0.096418	0.739326	0.823676	0.569931	1.06734	1.20567	0.618215	0.426602
EFNA1->EPHA1	0.694762	0.099198	0.867161	0.720582	0.618463	0.997548	0.619446	0.427023
CCL8->ACKR4	0.938522	0.147295	0.575431	0.895234	0.578286	0.820339	0.619539	0.427023
FGF10->FGFR1	0.74374	0.421042	0.497462	0.980646	0.938226	0.943625	0.620259	0.427051
DCN->EGFR	0.825893	0.26749	0.568907	1.1596	0.78818	1.15768	0.620293	0.427051
GDF5->BMPR1B	0.932613	0.230319	0.500638	1.20198	1.50667	1.02205	0.621218	0.427153
HLA-F->KIR3DL1	0.95724	0.53515	0.172079	0.829384	0.762521	0.725738	0.621868	0.427153
HLA-F->KIR3DL2	0.95724	0.53515	0.172079	0.829384	0.762521	0.725738	0.621868	0.427153
KIR3DS1->HLA-F	0.95724	0.53515	0.172079	0.829384	0.762521	0.725738	0.621868	0.427153
JAG2->NOTCH1	0.275219	0.618263	0.7743	0.569046	0.828551	1.02073	0.624262	0.428551
CEACAM1->HAVCR2	0.209464	0.666853	0.792777	0.688345	0.895409	1.18736	0.625209	0.428709
C4BPA->BMPR2	0.507079	0.709529	0.452175	1.46901	0.95827	0.874771	0.624985	0.428709
CXCL13->ACKR4	0.407384	0.480637	0.782582	0.775919	0.790393	0.958193	0.626297	0.428744
ZG16B->TLR6	0.469908	0.36243	0.838209	0.701357	0.626483	1.0794	0.626256	0.428744
ADAM2->ITGA6	0.904868	0.677223	0.088564	0.841477	0.871146	1.4279	0.626334	0.428744
CCL2->CCR3	0.184383	0.884971	0.603251	0.748197	0.94715	0.888944	0.627739	0.42946
BMP7->BMPR1A	0.59187	0.147375	0.935411	0.820778	0.693005	0.968017	0.629216	0.430224
BMP7->HJV	0.532973	0.440223	0.702593	0.789501	0.809326	1.01683	0.630031	0.430314
TNC->ITGA7	0.735194	0.410818	0.529827	0.885208	1.26205	1.10378	0.630067	0.430314
NID1->PTPRF	0.717304	0.880098	0.078975	1.17305	0.852075	0.808417	0.630453	0.430332
HLA-F->LILRB1	0.761515	0.759442	0.155936	0.769762	0.872681	0.704972	0.630824	0.43034
BMP2->ENG	0.082045	0.778443	0.819608	0.695113	1.10053	1.03292	0.633125	0.430437
LGI1->ADAM11	0.223338	0.856629	0.599839	0.639902	1.03532	1.01913	0.632916	0.430437
RSPO3->LRP6	0.613041	0.351978	0.714835	0.956504	0.755249	0.898448	0.632951	0.430437
CCL13->ACKR4	0.674088	0.395022	0.610358	1.13836	0.687902	0.848018	0.632674	0.430437
EDN3->EDNRA	0.692414	0.020703	0.965964	1.09096	0.612502	0.928997	0.632396	0.430437
FGF1->FGFR1	0.76593	0.126813	0.784877	0.987782	0.784363	1.00597	0.631347	0.430437
MMRN2->CD248	0.228403	0.91915	0.534018	0.667622	1.17283	1.01231	0.634183	0.430672
BMP6->BMPR1A	0.676423	0.04779	0.957369	0.855126	0.568967	0.9483	0.634191	0.430672
BMP5->HJV	0.212503	0.825738	0.646158	0.835419	0.891205	1.17336	0.636209	0.430758
MCAM->MCAM	0.391756	0.419932	0.872166	0.773231	0.682747	0.970117	0.635819	0.430758
PDGFB->PDGFRB	0.622218	0.27571	0.785788	1.03126	0.79002	0.957333	0.63572	0.430758
HP->CD163	0.781593	0.798879	0.10345	1.31653	1.00191	1.31734	0.635868	0.430758
RSPO4->LGR4	0.86456	0.31802	0.502045	1.03449	0.761247	0.975574	0.636371	0.430758
VTN->PLAUR	0.981626	0.499441	0.203705	0.891828	0.860678	0.906265	0.636477	0.430758
CCL7->ACKR2	0.58747	0.346707	0.753114	0.945721	1.51039	1.1538	0.638278	0.431489
CNTF->IL6ST	0.58981	0.768706	0.328737	0.917281	0.892438	1.1111	0.638251	0.431489
AMH->AMHR2	0.767161	0.41232	0.508704	0.945421	1.31493	0.810619	0.638917	0.431677
MMP12->PLAUR	0.652344	0.499441	0.538445	0.759657	0.860678	0.982015	0.640378	0.43242
VEGFD->NRP2	0.674082	0.985712	0.031311	0.848283	0.985113	1.51375	0.641002	0.432597
GDF15->GFRAL	0.296183	0.677013	0.719339	0.621834	0.917339	0.891974	0.642022	0.432745
NID1->ITGB3	0.872716	0.695939	0.12428	1.14152	1.06915	0.776446	0.642306	0.432745
SEMA4A->PLXNB2	0.902999	0.243034	0.54679	0.914348	1.31519	1.22153	0.642227	0.432745
CCL17->ACKR2	0.018528	0.682643	0.994426	0.578929	1.17247	1.03323	0.644203	0.433535
NLGN2->NRXN2	0.094619	0.713532	0.887093	0.776761	1.28655	1.11263	0.643953	0.433535
PF4->LDLR	0.592016	0.401439	0.703014	0.834172	0.811797	0.890442	0.644824	0.433709
IGFL3->IGFLR1	0.195432	0.546941	0.956341	1.53627	0.93091	1.00676	0.64642	0.434538
IL9->IL9R	0.022774	0.877348	0.800996	0.55286	1.10826	0.906982	0.648127	0.435441
F2->THBD	0.718331	0.519257	0.466958	1.10954	1.23793	1.01456	0.650557	0.436583
GDF9->BMPR1B	0.920945	0.251687	0.531491	1.12092	1.4344	1.04073	0.650257	0.436583
IL22->IL10RA	0.012696	0.899763	0.79676	0.50895	0.860222	0.862794	0.653861	0.437146
TGFB1->ENG	0.054797	0.725179	0.927815	0.687785	1.11975	0.997258	0.652852	0.437146
GNAI2->CNR1	0.127115	0.934464	0.647913	0.72063	1.12731	1.08343	0.654054	0.437146
CEACAM1->SELE	0.187583	0.680845	0.839981	0.658385	0.956179	1.07419	0.65329	0.437146
HBEGF->ERBB2	0.375064	0.669882	0.66492	0.669217	1.04412	0.973577	0.654319	0.437146
NTN1->UNC5D	0.430274	0.35602	0.921527	0.788217	0.878432	0.947325	0.652874	0.437146
SCGB1A1->LRP2	0.448266	0.497765	0.760456	1.19804	1.17927	1.14817	0.651931	0.437146
SEMA3G->NRP2	0.901275	0.774602	0.031311	0.9744	0.907775	1.51375	0.652426	0.437146
DLK1->NOTCH3	0.290382	0.58293	0.837992	0.879157	1.21306	0.829154	0.655333	0.437579
SERTAD1->AR	0.758945	0.59046	0.362585	0.87899	0.893463	0.970222	0.655817	0.437658
OMG->RTN4R	0.434916	0.826407	0.451776	0.661532	0.828177	0.912745	0.656598	0.437936
GCG->GLP1R	0.037102	0.808803	0.872153	0.618118	0.941302	0.979162	0.660087	0.439773
TNFSF10->TNFRSF10B	0.485035	0.759498	0.473335	1.14604	0.818933	1.09529	0.659954	0.439773
SST->SSTR2	0.049482	0.831083	0.839618	0.636589	1.20035	1.09678	0.661579	0.439856
CALCB->CALCR	0.206674	0.939096	0.57432	0.758782	1.02531	1.06976	0.661514	0.439856
POMC->MC4R	0.329673	0.415699	0.974114	0.77554	0.878383	0.888999	0.66109	0.439856
SFTPA2->CD93	0.547193	0.57327	0.60109	0.967996	0.822911	1.02394	0.66254	0.439856
C3->NRP1	0.679328	0.350872	0.691704	0.918739	1.27532	1.08592	0.662786	0.439856
PDPN->CLEC1B	0.833265	0.057962	0.829734	0.946024	0.551795	1.025	0.662125	0.439856
HSP90AA1->FGFR3	0.960254	0.521997	0.238405	0.957706	1.19607	1.20993	0.661911	0.439856
ICAM1->SPN	0.190718	0.70269	0.829159	0.70608	1.02317	1.0628	0.663251	0.439921
ENHO->GPR19	0.876887	0.194675	0.652209	1.09613	1.5127	1.0053	0.664093	0.439991
DSC2->DSG3	0.904541	0.786198	0.032963	1.01563	1.22988	1.60033	0.664045	0.439991
PTDSS1->JMJD6	0.997207	0.606347	0.120765	0.904495	0.9427	1.29539	0.664476	0.440002
CCL14->ACKR2	0.3781	0.461842	0.885971	0.793266	1.46024	1.07769	0.665591	0.440496
RLN3->RXFP4	0.179524	0.847567	0.702265	0.575828	1.05472	0.996152	0.667995	0.441741
CCL5->ACKR2	0.277092	0.461842	0.991248	0.741377	1.46024	0.938027	0.668571	0.441741
HGF->ST14	0.709114	0.398614	0.622465	0.880078	0.803661	1.24338	0.668579	0.441741
TNFSF14->TNFRSF14	0.046702	0.822991	0.861916	0.563508	0.851734	0.947091	0.669566	0.441904
TGFB1->TGFBR2	0.838649	0.616926	0.275695	1.22692	0.89218	1.21788	0.669329	0.441904
PCSK9->VLDLR	0.24263	0.939411	0.55437	1.33928	1.17184	0.822954	0.672903	0.443728
FSHB->FSHR	0.532578	0.377977	0.826096	0.590364	0.375798	0.853458	0.67307	0.443728
FGF20->FGFR1	0.74374	0.270481	0.723267	0.980646	0.900992	0.986828	0.673651	0.443866
RSPO1->LRP6	0.645768	0.159528	0.933725	0.978972	0.699593	0.931596	0.674714	0.443948
LRPAP1->SORL1	0.675835	0.309316	0.754985	0.836221	0.870781	0.992568	0.675486	0.443948
EFNA4->EPHA5	0.810779	0.149285	0.779765	0.983594	0.714292	1.02585	0.675274	0.443948
WNT10B->FZD7	0.937427	0.0485	0.753482	0.942382	0.574762	1.11957	0.674983	0.443948
TNC->PTPRZ1	0.990126	0.509176	0.241042	0.968084	1.17047	1.16093	0.67563	0.443948
BTLA->TNFRSF14	0.046702	0.709001	0.997371	0.563508	0.813056	0.97678	0.684403	0.444104
TNFRSF14->BTLA	0.046702	0.709001	0.997371	0.563508	0.813056	0.97678	0.684403	0.444104
RSPO3->SDC4	0.104485	0.701372	0.944862	1.54448	0.880866	1.10495	0.682786	0.444104
ULBP3->KLRK1	0.106791	0.688596	0.952463	0.646868	0.789841	1.11526	0.680812	0.444104
CCL5->SDC4	0.226812	0.701372	0.820883	1.34173	0.880866	1.14613	0.68165	0.444104
IL13->IL2RG	0.279295	0.913347	0.558443	0.664391	1.08805	1.10616	0.683038	0.444104
IL2->IL2RG	0.279295	0.913347	0.558443	0.664391	1.08805	1.10616	0.683038	0.444104
IL21->IL2RG	0.279295	0.913347	0.558443	0.664391	1.08805	1.10616	0.683038	0.444104
IL4->IL2RG	0.279295	0.913347	0.558443	0.664391	1.08805	1.10616	0.683038	0.444104
IL9->IL2RG	0.279295	0.913347	0.558443	0.664391	1.08805	1.10616	0.683038	0.444104
BSG->SLC16A1	0.382292	0.420317	0.941808	0.674252	0.672506	1.02087	0.678446	0.444104
CXCL12->ACKR3	0.396505	0.904422	0.446942	0.842968	1.04718	1.09604	0.680826	0.444104
IL17C->IL17RA	0.410915	0.450925	0.890291	0.870815	0.967946	0.899014	0.683756	0.444104
C3->CD19	0.429286	0.645876	0.672457	0.840148	1.15243	1.09634	0.680653	0.444104
IL1RAPL1->PTPRF	0.654618	0.566177	0.530802	0.812377	0.78397	1.00663	0.683389	0.444104
LRRC4B->PTPRF	0.654618	0.566177	0.530802	0.812377	0.78397	1.00663	0.683389	0.444104
SEMA3F->NRP1	0.698536	0.192337	0.855592	1.17924	1.44063	0.943209	0.679858	0.444104
SFRP2->FZD5	0.71672	0.137598	0.893054	1.16245	0.659658	1.09105	0.680483	0.444104
LIPH->LPAR2	0.801164	0.20483	0.745651	0.82861	0.632592	0.94781	0.683421	0.444104
LTF->LRP11	0.903851	0.246495	0.591107	1.1596	1.55569	0.979704	0.676398	0.444104
DCN->TLR2	0.907675	0.009508	0.824673	1.12957	0.492613	1.04005	0.676676	0.444104
CCL8->ACKR2	0.938522	0.627935	0.180689	0.895234	0.959573	1.35096	0.680328	0.444104
SEMA4D->PLXNB2	0.965844	0.235645	0.544041	0.896008	1.29183	1.22065	0.679214	0.444104
MSTN->ACVR2B	0.669014	0.21898	0.865639	1.17443	1.42432	0.94497	0.684786	0.444111
DCN->ERBB4	0.82887	0.017815	0.909543	1.15862	0.529166	1.11957	0.686564	0.445023
C1QA->CSPG4	0.667975	0.768592	0.320381	1.16538	0.781554	1.09571	0.687057	0.445101
ADGRB1->RTN4RL1	0.366913	0.580648	0.812422	0.780867	1.23167	1.12205	0.68913	0.445472
ADGRB1->RTN4R	0.434916	0.863996	0.461599	0.661532	0.85945	1.26255	0.68949	0.445472
COL18A1->GPC4	0.584988	0.440294	0.734764	1.07332	1.34166	0.91457	0.689173	0.445472
APOB->ENO1	0.657596	0.803051	0.298134	0.823867	1.0577	1.24771	0.688309	0.445472
TNFSF12->TNFRSF12A	0.894677	0.750103	0.114917	0.905775	1.12233	1.32703	0.688935	0.445472
S100A9->TLR4	0.520453	0.961142	0.280549	0.854854	0.946452	1.19741	0.690603	0.445709
ICAM4->ITGB3	0.562062	0.671329	0.528676	0.856068	1.05326	1.13418	0.69055	0.445709
OMG->RTN4RL1	0.366913	0.398817	0.997399	0.780867	1.18252	0.930389	0.691274	0.445737
DKK4->LRP6	0.6771	0.152475	0.933725	0.989374	0.71704	0.931596	0.69139	0.445737
EGF->ERBB4	0.602425	0.970893	0.192412	0.912211	0.978327	1.19689	0.693043	0.446562
CXCL8->SDC2	0.554514	0.721982	0.491111	0.857634	0.824621	0.960044	0.694317	0.447142
GNAI2->MTNR1A	0.24508	0.970473	0.55354	0.793011	1.11918	1.10149	0.695325	0.44755
ICAM1->ITGAX	0.027601	0.945322	0.797037	0.54314	0.935854	1.04981	0.695912	0.447687
WNT3A->FZD10	0.161372	0.798525	0.81207	0.664564	1.19904	1.05029	0.69727	0.44832
MDK->SDC4	0.387869	0.457227	0.928454	1.27816	0.821475	1.00014	0.698339	0.448766
NLGN2->NRXN1	0.249827	0.800356	0.727678	0.747798	1.19007	1.11558	0.701245	0.450304
RLN2->RXFP3	0.899083	0.578713	0.300423	1.18412	1.48664	1.08516	0.701486	0.450304
SHH->CDON	0.977904	0.681272	0.119816	0.953531	0.818294	0.774314	0.702006	0.450396
SLPI->PLSCR1	0.600384	0.703838	0.476699	0.992281	1.00957	1.06043	0.703302	0.450986
L1CAM->EPHB2	0.46295	0.375901	0.943021	1.13032	1.41805	0.922952	0.703938	0.451153
NPPC->NPR3	0.639626	0.42595	0.718043	0.807179	0.920398	1.22552	0.705109	0.451661
TAC1->TACR1	0.011799	0.915397	0.858778	0.368594	0.920819	0.936765	0.706684	0.45239
JAG1->NOTCH1	0.956333	0.143157	0.686962	1.08114	1.48417	1.01244	0.707004	0.45239
BMP2->BMPR1B	0.042544	0.843616	0.901096	1.76837	0.983768	0.933764	0.707541	0.452407
NLGN2->NRXN3	0.126095	0.752899	0.909823	0.641511	1.04242	1.0114	0.708582	0.452407
CXCL13->CXCR5	0.407384	0.811337	0.570604	0.775919	0.908441	0.983352	0.708921	0.452407
TGFB1->SDC2	0.467531	0.798818	0.522125	0.936284	0.974918	0.838535	0.708353	0.452407
EFNB1->EPHB1	0.677174	0.166629	0.94526	1.07364	0.619109	1.19448	0.708746	0.452407
INHBA->ACVR1B	0.924624	0.066777	0.798757	1.22914	0.610232	1.02303	0.709476	0.45252
THBS1->LRP1	0.806129	0.356036	0.629829	1.08045	0.76095	1.19668	0.710697	0.453057
EFNB1->EPHB6	0.151695	0.863545	0.778682	1.5028	1.01307	1.18981	0.711977	0.45356
ADIPOQ->ADIPOR2	0.516578	0.605251	0.672494	1.18475	1.28411	1.07737	0.712244	0.45356
AVP->AVPR1B	0.10419	0.76578	0.925296	0.64277	1.15932	1.05461	0.712869	0.453712
LAMB2->RPSA	0.625809	0.372327	0.798528	1.39317	0.76707	0.804871	0.713794	0.453712
GUCA2B->GUCY2D	0.631292	0.402589	0.763092	1.26172	1.21011	1.02616	0.713999	0.453712
VIM->CD44	0.889079	0.416369	0.490714	1.23479	0.793105	1.093	0.713462	0.453712
AGRN->LRP4	0.740612	0.569217	0.488365	0.936611	1.1917	1.19454	0.714807	0.453758
LIPH->LPAR1	0.847679	0.293452	0.657097	1.01463	0.670668	0.938721	0.714829	0.453758
C4B->CD46	0.75026	0.61251	0.436173	0.776631	0.753999	0.837886	0.715301	0.453817
EFNA2->EPHA4	0.651764	0.386536	0.761399	0.715463	0.754789	1.05291	0.715802	0.453894
NCAM1->ROBO1	0.076855	0.902079	0.822412	0.657929	1.1954	0.989498	0.716887	0.454219
CCN1->ITGAV	0.257931	0.829116	0.715734	1.54439	1.0631	1.21194	0.717833	0.454219
FGF19->FGFR1	0.46013	0.405485	0.936275	1.35601	0.956867	1.09926	0.717247	0.454219
VCAN->EGFR	0.480509	0.996411	0.325393	1.46217	1.20168	1.23556	0.717524	0.454219
THBS1->CD47	0.538162	0.975031	0.290203	0.989107	0.919539	1.15322	0.718238	0.454235
CALR->MTNR1A	0.211375	0.910155	0.684308	1.31609	0.981515	1.06824	0.719843	0.454289
CALR->TSHR	0.211375	0.910155	0.684308	1.31609	0.981515	1.06824	0.719843	0.454289
RARRES2->GPR1	0.749048	0.152771	0.902788	1.1216	0.769574	0.970199	0.719034	0.454289
COL1A1->ITGA2	0.89821	0.703343	0.20364	0.962986	0.935126	1.39305	0.719419	0.454289
FGB->TLR4	0.511747	0.898063	0.398327	1.38914	1.03548	1.25813	0.721351	0.455001
CSF3->CSF3R	0.004913	0.874337	0.935575	0.478816	0.883516	0.859452	0.725718	0.455116
NTF3->NTRK2	0.248944	0.971876	0.592141	0.82257	1.06517	1.06296	0.724503	0.455116
CXCL12->CXCR3	0.350337	0.975917	0.487532	0.825796	1.01571	0.816712	0.725042	0.455116
BGN->TLR2	0.376092	0.617952	0.817238	0.816845	1.03276	1.00228	0.723407	0.455116
FGA->ITGAX	0.835106	0.223397	0.755027	0.971381	1.40831	0.999976	0.724874	0.455116
PSEN1->NOTCH4	0.882424	0.232495	0.697341	0.967592	0.778494	1.04073	0.724046	0.455116
FGF2->FGFR2	0.927872	0.838404	0.042817	0.871487	1.06278	0.64653	0.721976	0.455116
EFNA1->EPHA3	0.929916	0.105024	0.776468	0.932282	0.666015	0.965765	0.723489	0.455116
TGFB3->TGFBR1	0.930413	0.020279	0.863845	1.01018	0.545238	0.999489	0.72553	0.455116
MYOC->FZD7	0.933874	0.016148	0.861231	0.939751	0.506041	1.04908	0.723389	0.455116
WNT3A->FZD7	0.933874	0.070481	0.806319	0.939751	0.606488	1.05085	0.72301	0.455116
COLQ->MUSK	0.171855	0.702657	0.941673	0.591253	0.917565	0.964885	0.726602	0.455432
WNT3->LRP6	0.986219	0.213826	0.617255	1.08243	0.743093	0.888839	0.727327	0.455648
GIP->GIPR	0.39092	0.772025	0.664043	0.629931	1.06075	1.0565	0.733587	0.457294
VCAN->TLR2	0.480509	0.560865	0.780617	1.46217	0.905714	1.16398	0.730366	0.457294
TSLP->CRLF2	0.490589	0.648043	0.687675	1.29474	1.19169	1.00508	0.733149	0.457294
IL1RAPL1->PTPRD	0.556952	0.918542	0.351788	0.918193	1.24142	1.30592	0.733776	0.457294
LEFTY2->ACVR2B	0.667856	0.21898	0.937431	1.17799	1.42432	0.933254	0.731835	0.457294
NPPA->NPR3	0.699667	0.42595	0.70122	0.821701	0.920398	1.23589	0.73349	0.457294
NPPB->NPR3	0.699667	0.42595	0.70122	0.821701	0.920398	1.23589	0.73349	0.457294
OSTN->NPR3	0.699667	0.42595	0.70122	0.821701	0.920398	1.23589	0.73349	0.457294
WNT9A->FZD10	0.702788	0.729987	0.39351	0.87551	0.927603	0.906867	0.733135	0.457294
COL2A1->MAG	0.705677	0.25971	0.859708	1.05196	1.54479	0.93525	0.732369	0.457294
INS->INSR	0.735709	0.775777	0.316433	1.01627	0.940043	1.15118	0.734185	0.457311
WNT5A->MCAM	0.459833	0.471461	0.897814	1.28139	0.738804	0.942091	0.734949	0.457548
IFNB1->IFNAR1	0.945015	0.141955	0.742824	1.20658	0.733928	0.988657	0.735388	0.457584
EFNA1->EPHA7	0.69331	0.230842	0.907702	0.723939	0.77362	1.0295	0.736709	0.458167
EFNA5->EPHA1	0.288337	0.984481	0.560277	0.601306	0.846669	0.901719	0.737502	0.458422
PROS1->TYRO3	0.309739	0.955655	0.569314	0.794436	0.949736	1.04408	0.738531	0.458823
CTHRC1->ROR2	0.753857	0.426398	0.655831	0.819227	0.875314	1.0509	0.73941	0.458893
WNT6->FZD7	0.904091	0.070481	0.861231	0.931521	0.606488	1.04908	0.73923	0.458893
CCK->CCKAR	0.42635	0.465177	0.947469	0.726336	0.770235	1.09411	0.741261	0.459803
MDK->SDC1	0.231722	0.863925	0.74458	1.3162	1.00216	1.0838	0.742043	0.46005
MRC1->PTPRC	0.453096	0.571632	0.82278	0.954448	1.12799	0.9894	0.746642	0.460319
PTPRC->MRC1	0.453096	0.571632	0.82278	0.954448	1.12799	0.9894	0.746642	0.460319
LEAP2->GHSR	0.482242	0.883914	0.48066	0.707549	0.780885	0.858223	0.746206	0.460319
APP->CAV1	0.61889	0.912202	0.317088	1.1298	1.1152	0.840814	0.747065	0.460319
LGI3->STX1A	0.694052	0.5755	0.578705	1.01668	1.23485	1.20793	0.747114	0.460319
HLA-B->KIR2DL3	0.734856	0.850129	0.264464	0.733542	1.00185	0.777132	0.747863	0.460319
HLA-B->KIR3DL1	0.734856	0.850129	0.264464	0.733542	1.00185	0.777132	0.747863	0.460319
HLA-B->KIR3DL2	0.734856	0.850129	0.264464	0.733542	1.00185	0.777132	0.747863	0.460319
HLA-B->KLRD1	0.734856	0.850129	0.264464	0.733542	1.00185	0.777132	0.747863	0.460319
HLA-B->LILRB1	0.734856	0.850129	0.264464	0.733542	1.00185	0.777132	0.747863	0.460319
HLA-B->LILRB2	0.734856	0.850129	0.264464	0.733542	1.00185	0.777132	0.747863	0.460319
MDK->ITGA6	0.753393	0.987484	0.107487	0.718288	1.0576	1.39053	0.747181	0.460319
PLG->F2RL1	0.88467	0.79083	0.172831	0.79068	0.815209	1.30286	0.747159	0.460319
EFNB2->EPHB3	0.889323	0.01886	0.935498	0.868807	0.515598	1.04419	0.744229	0.460319
SEMA3E->PLXND1	0.232916	0.71238	0.90634	0.76311	1.16884	0.969808	0.749235	0.460689
GALP->GALR3	0.816645	0.707165	0.32746	0.790581	0.742465	1.36748	0.749004	0.460689
CCL11->ACKR4	0.937723	0.114733	0.802467	0.97917	0.606597	0.883572	0.751288	0.461478
L1CAM->ERBB2	0.966158	0.584429	0.304065	0.808158	1.0654	0.845347	0.75112	0.461478
CLCF1->IL6ST	0.781556	0.768706	0.307455	1.03771	0.892438	1.1243	0.753029	0.46231
ADAM15->ITGAV	0.558467	0.326573	0.973771	0.789045	0.707296	1.09891	0.75371	0.46249
WNT3A->APCDD1	0.985684	0.204187	0.67275	0.876494	0.744021	0.969915	0.756072	0.463702
LRRC4B->PTPRD	0.257913	0.918542	0.688071	0.719677	1.24142	1.22278	0.757249	0.464186
TCN1->CD320	0.821457	0.178978	0.866372	1.02443	0.63822	0.966722	0.758654	0.464775
TNFSF9->TNFRSF9	0.829119	0.633516	0.404713	0.76765	0.965187	0.936437	0.758987	0.464775
NGF->NTRK1	0.186627	0.695366	0.987308	0.775739	1.16429	0.96954	0.760187	0.465272
FGB->ITGAV	0.132538	0.877987	0.870726	1.71308	1.01854	1.06254	0.767467	0.465634
EFNA3->EPHA6	0.318664	0.865857	0.697768	1.09733	0.99206	1.18742	0.768093	0.465634
GAL->GALR2	0.580528	0.928646	0.373169	1.09003	1.07971	1.15704	0.768126	0.465634
FSTL1->DIP2A	0.726882	0.285538	0.860467	1.17555	0.844952	1.08951	0.762383	0.465634
GDF2->ACVR2B	0.778399	0.23158	0.869088	1.15351	1.41344	0.993309	0.766144	0.465634
INHBC->ACVR2B	0.778399	0.23158	0.863794	1.15351	1.41344	1.00456	0.762923	0.465634
MFGE8->PDGFRB	0.824246	0.396412	0.653644	1.04365	0.881417	1.10976	0.763246	0.465634
IL1RN->IL1R2	0.842463	0.904348	0.136351	0.936802	1.03513	1.36427	0.76862	0.465634
MMP2->SDC2	0.942136	0.851982	0.080227	0.971269	1.08844	1.47734	0.763272	0.465634
IFNA10->IFNAR1	0.945015	0.141955	0.797385	1.20658	0.733928	0.975853	0.769339	0.465634
IFNA13->IFNAR1	0.945015	0.141955	0.797385	1.20658	0.733928	0.975853	0.769339	0.465634
IFNA14->IFNAR1	0.945015	0.141955	0.797385	1.20658	0.733928	0.975853	0.769339	0.465634
IFNA16->IFNAR1	0.945015	0.141955	0.797385	1.20658	0.733928	0.975853	0.769339	0.465634
IFNA17->IFNAR1	0.945015	0.141955	0.797385	1.20658	0.733928	0.975853	0.769339	0.465634
IFNA2->IFNAR1	0.945015	0.141955	0.797385	1.20658	0.733928	0.975853	0.769339	0.465634
IFNA21->IFNAR1	0.945015	0.141955	0.797385	1.20658	0.733928	0.975853	0.769339	0.465634
IFNA4->IFNAR1	0.945015	0.141955	0.797385	1.20658	0.733928	0.975853	0.769339	0.465634
IFNA5->IFNAR1	0.945015	0.141955	0.797385	1.20658	0.733928	0.975853	0.769339	0.465634
IFNA6->IFNAR1	0.945015	0.141955	0.797385	1.20658	0.733928	0.975853	0.769339	0.465634
IFNA7->IFNAR1	0.945015	0.141955	0.797385	1.20658	0.733928	0.975853	0.769339	0.465634
IFNA8->IFNAR1	0.945015	0.141955	0.797385	1.20658	0.733928	0.975853	0.769339	0.465634
IFNW1->IFNAR1	0.945015	0.141955	0.797385	1.20658	0.733928	0.975853	0.769339	0.465634
NODAL->ACVR2B	0.669014	0.23158	0.985803	1.17443	1.41344	0.985397	0.770568	0.466015
COL2A1->DDR1	0.851944	0.464814	0.569941	0.935717	0.816887	0.991283	0.770749	0.466015
CXCL10->SDC4	0.136411	0.813824	0.938473	1.4606	1.03312	1.084	0.771954	0.466273
IFNE->IFNAR1	0.963146	0.242927	0.682414	1.29212	0.772688	1.00936	0.771822	0.466273
DLL4->NOTCH3	0.160068	0.759799	0.972957	0.759653	0.970111	0.840056	0.774412	0.46731
HSP90AA1->CFTR	0.331692	0.566106	0.995748	1.2679	1.20824	0.988196	0.774842	0.46731
CXCL17->GPR35	0.969201	0.111288	0.812447	0.868259	0.547093	0.92556	0.774478	0.46731
IL10->IL10RA	0.012696	0.899763	0.981994	0.50895	0.860222	0.943309	0.775382	0.467399
SLIT3->ROBO1	0.374982	0.706872	0.813348	0.863496	1.19187	1.05736	0.775826	0.467432
WNT4->FZD2	0.720208	0.48916	0.686654	1.05534	0.776075	0.960218	0.776314	0.46749
CXCL1->CXCR1	0.689805	0.358743	0.850228	0.889689	1.18037	0.911392	0.777944	0.468236
HLA-A->LILRB2	0.675844	0.773974	0.452648	0.969713	0.912204	0.809931	0.78012	0.46931
INS->LRP2	0.504059	0.506675	0.893903	0.935357	1.26661	1.07394	0.781394	0.46984
NTF4->BEX3	0.208898	0.913682	0.787314	1.2291	1.02885	0.974297	0.784465	0.470269
RLN1->RXFP2	0.646398	0.696319	0.56654	0.992943	1.22938	0.926466	0.784094	0.470269
CTHRC1->FZD3	0.718458	0.863575	0.327779	1.00896	1.10131	1.20009	0.784417	0.470269
ULBP2->KLRK1	0.771038	0.167502	0.970632	0.965265	1.55548	1.17131	0.784044	0.470269
SEMA4G->PLXNB2	0.912818	0.25763	0.739087	0.821382	1.22303	1.12579	0.784255	0.470269
SEMA4C->PLXNB2	0.978613	0.243034	0.687519	0.870367	1.31519	1.15703	0.784041	0.470269
MST1->MST1R	0.700326	0.552701	0.659028	0.845925	0.762413	1.19624	0.78572	0.470785
SLIT1->ROBO1	0.165423	0.871138	0.878599	0.767506	1.22235	1.03659	0.787518	0.47139
COL1A1->ITGB1	0.899673	0.813319	0.201667	0.963379	1.09458	1.39112	0.787229	0.47139
[truncated: 277 more rows]

## Sheet: Table S3
Patient_ID	Age	Gender	Diagnosis	Primary_or_Metasitasis	Stage	Grade
P01	68	M	PDAC	Primary	III	4
P02	64	F	PDAC	Primary	III	2
P03	72	M	PDAC	Primary	IIB	4
P04	57	M	PDAC	Primary	IIB	3
P05	80	M	PDAC	Primary	IIB	2
P06	41	M	PDAC	Primary	IIB	2
P07	56	F	PDAC	Primary	IIA	3
P08	67	F	PDAC	Primary	IIA	2
P09	53	M	PDAC	Primary	IIB	2
P10	74	F	PDAC	Primary	IIA	2

## Sheet: Table S4
Patient	Cell type	Number of cells	Cell type composition
P01	CAF	35	0.0859951
P01	DC	15	0.036855
P01	EMT	299	0.734644
P01	Endo	13	0.031941
P01	ETC	38	0.0933661
P01	TAM	2	0.004914
P01	TIL	5	0.012285
P02	CAF	4	0.027972
P02	DC	9	0.0629371
P02	EMT	1	0.00699301
P02	ETC	74	0.517483
P02	TAM	12	0.0839161
P02	TIL	43	0.300699
P03	CAF	89	0.107229
P03	DC	1	0.00120482
P03	EMT	681	0.820482
P03	Endo	31	0.0373494
P03	ETC	14	0.0168675
P03	TAM	13	0.0156627
P03	TIL	1	0.00120482
P04	CAF	71	0.245675
P04	EMT	8	0.0276817
P04	ETC	210	0.726644
P05	CAF	602	0.683314
P05	DC	16	0.0181612
P05	Endo	20	0.0227015
P05	ETC	156	0.177072
P05	TAM	71	0.0805902
P05	TIL	16	0.0181612
P06	CAF	256	0.333768
P06	DC	29	0.0378096
P06	Endo	24	0.0312907
P06	ETC	423	0.551499
P06	TAM	32	0.041721
P06	TIL	3	0.00391134
P07	CAF	152	0.141264
P07	DC	48	0.0446097
P07	Endo	11	0.010223
P07	ETC	189	0.175651
P07	TAM	578	0.537175
P07	TIL	98	0.0910781
P08	CAF	163	0.143108
P08	DC	39	0.0342406
P08	Endo	14	0.0122915
P08	ETC	843	0.740123
P08	TAM	76	0.0667252
P08	TIL	4	0.00351185
P09	CAF	244	0.271715
P09	DC	16	0.0178174
P09	Endo	25	0.0278396
P09	ETC	332	0.36971
P09	TAM	279	0.31069
P09	TIL	2	0.00222717
P10	CAF	137	0.0872611
P10	DC	31	0.0197452
P10	ETC	1336	0.850955
P10	TAM	65	0.0414013
P10	TIL	1	0.000636943

## Sheet: Table S5
Cell type pair	No. of LR pairs in P01	No. of LR pairs in P02	No. of LR pairs in P03	No. of LR pairs in P04	No. of LR pairs in P05	No. of LR pairs in P06	No. of LR pairs in P07	No. of LR pairs in P08	No. of LR pairs in P09	No. of LR pairs in P10	Total No. of LR pair in each cell type pair
CAF->CAF	479	86	827	532	1285	1321	1123	1142	1171	950	8916
CAF->DC	252	143	111	0	587	908	811	795	597	643	4847
CAF->EMT	679	5	1022	226	0	0	0	0	0	0	1932
CAF->Endo	349	0	809	0	708	1014	635	856	879	0	5250
CAF->ETC	476	193	503	636	1009	1288	1143	1278	1263	1130	8919
CAF->TAM	120	153	600	0	869	841	1175	866	1102	803	6529
CAF->TIL	165	109	198	0	336	162	834	240	132	98	2274
DC->CAF	269	80	122	0	567	775	755	700	558	516	4342
DC->DC	167	193	25	0	292	587	596	552	305	408	3125
DC->EMT	397	8	173	0	0	0	0	0	0	0	578
DC->Endo	207	0	120	0	337	585	449	530	422	0	2650
DC->ETC	281	263	82	0	439	760	787	798	608	636	4654
DC->TAM	91	196	114	0	424	534	821	591	541	482	3794
DC->TIL	107	144	27	0	184	121	605	195	78	66	1527
EMT->CAF	633	16	1016	242	0	0	0	0	0	0	1907
EMT->DC	355	43	137	0	0	0	0	0	0	0	535
EMT->EMT	953	2	1276	117	0	0	0	0	0	0	2348
EMT->Endo	478	0	992	0	0	0	0	0	0	0	1470
EMT->ETC	660	56	614	280	0	0	0	0	0	0	1610
EMT->TAM	173	45	725	0	0	0	0	0	0	0	943
EMT->TIL	230	40	211	0	0	0	0	0	0	0	481
Endo->CAF	322	0	730	0	721	994	646	738	792	0	4943
Endo->DC	172	0	103	0	375	695	493	542	418	0	2798
Endo->EMT	442	0	893	0	0	0	0	0	0	0	1335
Endo->Endo	254	0	717	0	437	768	408	588	615	0	3787
Endo->ETC	315	0	434	0	566	966	675	815	850	0	4621
Endo->TAM	90	0	545	0	534	661	698	602	759	0	3889
Endo->TIL	102	0	178	0	211	123	509	167	99	0	1389
ETC->CAF	486	165	515	587	1036	1253	1158	1227	1201	1102	8730
ETC->DC	279	332	85	0	493	878	863	873	616	745	5164
ETC->EMT	706	13	657	250	0	0	0	0	0	0	1626
ETC->Endo	363	0	515	0	596	964	670	918	899	0	4925
ETC->ETC	497	544	327	705	822	1241	1188	1404	1297	1324	9349
ETC->TAM	135	362	409	0	721	814	1223	945	1131	929	6669
ETC->TIL	170	297	129	0	287	160	886	268	135	104	2436
TAM->CAF	158	109	500	0	828	782	1131	762	1004	694	5968
TAM->DC	94	242	87	0	424	606	853	632	532	514	3984
TAM->EMT	218	9	648	0	0	0	0	0	0	0	875
TAM->Endo	112	0	496	0	476	588	648	577	766	0	3663
TAM->ETC	140	335	307	0	663	765	1166	888	1097	849	6210
TAM->TAM	73	255	429	0	625	559	1201	661	970	623	5396
TAM->TIL	69	207	131	0	254	119	871	206	121	81	2059
TIL->CAF	154	64	163	0	395	200	812	221	197	101	2307
TIL->DC	108	175	28	0	204	165	639	202	124	90	1735
TIL->EMT	223	8	208	0	0	0	0	0	0	0	439
TIL->Endo	113	0	163	0	225	153	478	171	153	0	1456
TIL->ETC	140	235	107	0	306	205	839	271	218	138	2459
TIL->TAM	58	179	147	0	309	153	878	217	201	106	2248
TIL->TIL	69	164	55	0	133	36	649	79	45	13	1243
Total No. of LR pairs in each patient	13583	5470	19410	3575	18678	22744	29316	22517	21896	13145

## Sheet: Table S6
Sending cell type	Receiving cell type	Patient	Number of LR pairs detected by NATMI (A)	Number of poor-prognostic LR pairs detected by NATMI (B)	Number of good-prognostic LR pairs detected by NATMI (C)	(B)/(A)	(C)/(A)	Number of cells (Sending cell type)	Composition of sending cell type	Number of cells (Receiving cell type)	Composition of receiving cell type
CAF	CAF	P01	479	22	20	0.045929	0.0417537	35	0.0859951	35	0.0859951
CAF	DC	P01	252	11	7	0.0436508	0.0277778	35	0.0859951	15	0.036855
CAF	EMT	P01	679	32	27	0.0471281	0.0397644	35	0.0859951	299	0.734644
CAF	Endo	P01	349	16	18	0.0458453	0.0515759	35	0.0859951	13	0.031941
CAF	ETC	P01	476	21	23	0.0441176	0.0483193	35	0.0859951	38	0.0933661
CAF	TAM	P01	120	4	9	0.0333333	0.075	35	0.0859951	2	0.004914
CAF	TIL	P01	165	10	4	0.0606061	0.0242424	35	0.0859951	5	0.012285
DC	CAF	P01	269	11	11	0.0408922	0.0408922	15	0.036855	35	0.0859951
DC	DC	P01	167	6	2	0.0359281	0.011976	15	0.036855	15	0.036855
DC	EMT	P01	397	17	15	0.0428212	0.0377834	15	0.036855	299	0.734644
DC	Endo	P01	207	8	10	0.0386473	0.0483092	15	0.036855	13	0.031941
DC	ETC	P01	281	12	14	0.0427046	0.0498221	15	0.036855	38	0.0933661
DC	TAM	P01	91	4	7	0.043956	0.0769231	15	0.036855	2	0.004914
DC	TIL	P01	107	4	2	0.0373832	0.0186916	15	0.036855	5	0.012285
EMT	CAF	P01	633	27	26	0.042654	0.0410742	299	0.734644	35	0.0859951
EMT	DC	P01	355	17	5	0.0478873	0.0140845	299	0.734644	15	0.036855
EMT	EMT	P01	953	38	43	0.0398741	0.0451207	299	0.734644	299	0.734644
EMT	Endo	P01	478	20	20	0.041841	0.041841	299	0.734644	13	0.031941
EMT	ETC	P01	660	27	30	0.0409091	0.0454545	299	0.734644	38	0.0933661
EMT	TAM	P01	173	4	10	0.0231214	0.0578035	299	0.734644	2	0.004914
EMT	TIL	P01	230	12	8	0.0521739	0.0347826	299	0.734644	5	0.012285
Endo	CAF	P01	322	13	10	0.0403727	0.0310559	13	0.031941	35	0.0859951
Endo	DC	P01	172	8	2	0.0465116	0.0116279	13	0.031941	15	0.036855
Endo	EMT	P01	442	19	13	0.0429864	0.0294118	13	0.031941	299	0.734644
Endo	Endo	P01	254	10	9	0.0393701	0.0354331	13	0.031941	13	0.031941
Endo	ETC	P01	315	13	9	0.0412698	0.0285714	13	0.031941	38	0.0933661
Endo	TAM	P01	90	2	6	0.0222222	0.0666667	13	0.031941	2	0.004914
Endo	TIL	P01	102	7	0	0.0686275	0	13	0.031941	5	0.012285
ETC	CAF	P01	486	26	22	0.0534979	0.0452675	38	0.0933661	35	0.0859951
ETC	DC	P01	279	16	6	0.0573477	0.0215054	38	0.0933661	15	0.036855
ETC	EMT	P01	706	35	34	0.0495751	0.0481586	38	0.0933661	299	0.734644
ETC	Endo	P01	363	19	21	0.0523416	0.0578512	38	0.0933661	13	0.031941
ETC	ETC	P01	497	27	26	0.054326	0.0523139	38	0.0933661	38	0.0933661
ETC	TAM	P01	135	4	8	0.0296296	0.0592593	38	0.0933661	2	0.004914
ETC	TIL	P01	170	11	4	0.0647059	0.0235294	38	0.0933661	5	0.012285
TAM	CAF	P01	158	8	5	0.0506329	0.0316456	2	0.004914	35	0.0859951
TAM	DC	P01	94	4	1	0.0425532	0.0106383	2	0.004914	15	0.036855
TAM	EMT	P01	218	11	7	0.0504587	0.0321101	2	0.004914	299	0.734644
TAM	Endo	P01	112	6	5	0.0535714	0.0446429	2	0.004914	13	0.031941
TAM	ETC	P01	140	7	6	0.05	0.0428571	2	0.004914	38	0.0933661
TAM	TAM	P01	73	3	5	0.0410959	0.0684932	2	0.004914	2	0.004914
TAM	TIL	P01	69	4	0	0.057971	0	2	0.004914	5	0.012285
TIL	CAF	P01	154	9	5	0.0584416	0.0324675	5	0.012285	35	0.0859951
TIL	DC	P01	108	5	1	0.0462963	0.00925926	5	0.012285	15	0.036855
TIL	EMT	P01	223	15	10	0.0672646	0.044843	5	0.012285	299	0.734644
TIL	Endo	P01	113	6	4	0.0530973	0.0353982	5	0.012285	13	0.031941
TIL	ETC	P01	140	9	5	0.0642857	0.0357143	5	0.012285	38	0.0933661
TIL	TAM	P01	58	2	3	0.0344828	0.0517241	5	0.012285	2	0.004914
TIL	TIL	P01	69	4	3	0.057971	0.0434783	5	0.012285	5	0.012285
CAF	CAF	P02	86	5	4	0.0581395	0.0465116	4	0.027972	4	0.027972
CAF	DC	P02	143	9	6	0.0629371	0.041958	4	0.027972	9	0.0629371
CAF	EMT	P02	5	0	0	0	0	4	0.027972	1	0.00699301
CAF	ETC	P02	193	10	10	0.0518135	0.0518135	4	0.027972	74	0.517483
CAF	TAM	P02	153	7	6	0.0457516	0.0392157	4	0.027972	12	0.0839161
CAF	TIL	P02	109	3	0	0.0275229	0	4	0.027972	43	0.300699
DC	CAF	P02	80	7	1	0.0875	0.0125	9	0.0629371	4	0.027972
DC	DC	P02	193	8	12	0.0414508	0.0621762	9	0.0629371	9	0.0629371
DC	EMT	P02	8	0	0	0	0	9	0.0629371	1	0.00699301
DC	ETC	P02	263	16	12	0.0608365	0.0456274	9	0.0629371	74	0.517483
DC	TAM	P02	196	8	9	0.0408163	0.0459184	9	0.0629371	12	0.0839161
DC	TIL	P02	144	3	5	0.0208333	0.0347222	9	0.0629371	43	0.300699
EMT	CAF	P02	16	0	0	0	0	1	0.00699301	4	0.027972
EMT	DC	P02	43	0	0	0	0	1	0.00699301	9	0.0629371
EMT	EMT	P02	2	0	0	0	0	1	0.00699301	1	0.00699301
EMT	ETC	P02	56	0	1	0	0.0178571	1	0.00699301	74	0.517483
EMT	TAM	P02	45	0	0	0	0	1	0.00699301	12	0.0839161
EMT	TIL	P02	40	0	0	0	0	1	0.00699301	43	0.300699
ETC	CAF	P02	165	12	5	0.0727273	0.030303	74	0.517483	4	0.027972
ETC	DC	P02	332	16	23	0.0481928	0.0692771	74	0.517483	9	0.0629371
ETC	EMT	P02	13	1	0	0.0769231	0	74	0.517483	1	0.00699301
ETC	ETC	P02	544	26	29	0.0477941	0.0533088	74	0.517483	74	0.517483
ETC	TAM	P02	362	15	12	0.0414365	0.0331492	74	0.517483	12	0.0839161
ETC	TIL	P02	297	9	6	0.030303	0.020202	74	0.517483	43	0.300699
TAM	CAF	P02	109	10	2	0.0917431	0.0183486	12	0.0839161	4	0.027972
TAM	DC	P02	242	10	14	0.0413223	0.0578512	12	0.0839161	9	0.0629371
TAM	EMT	P02	9	1	0	0.111111	0	12	0.0839161	1	0.00699301
TAM	ETC	P02	335	18	15	0.0537313	0.0447761	12	0.0839161	74	0.517483
TAM	TAM	P02	255	11	12	0.0431373	0.0470588	12	0.0839161	12	0.0839161
TAM	TIL	P02	207	6	9	0.0289855	0.0434783	12	0.0839161	43	0.300699
TIL	CAF	P02	64	4	1	0.0625	0.015625	43	0.300699	4	0.027972
TIL	DC	P02	175	5	12	0.0285714	0.0685714	43	0.300699	9	0.0629371
TIL	EMT	P02	8	0	0	0	0	43	0.300699	1	0.00699301
TIL	ETC	P02	235	8	13	0.0340426	0.0553191	43	0.300699	74	0.517483
TIL	TAM	P02	179	5	10	0.027933	0.0558659	43	0.300699	12	0.0839161
TIL	TIL	P02	164	2	7	0.0121951	0.0426829	43	0.300699	43	0.300699
CAF	CAF	P03	827	32	45	0.0386941	0.0544135	89	0.107229	89	0.107229
CAF	DC	P03	111	2	3	0.018018	0.027027	89	0.107229	1	0.00120482
CAF	EMT	P03	1022	38	56	0.037182	0.0547945	89	0.107229	681	0.820482
CAF	Endo	P03	809	31	40	0.0383189	0.0494438	89	0.107229	31	0.0373494
CAF	ETC	P03	503	26	16	0.0516899	0.0318091	89	0.107229	14	0.0168675
CAF	TAM	P03	600	33	27	0.055	0.045	89	0.107229	13	0.0156627
CAF	TIL	P03	198	17	7	0.0858586	0.0353535	89	0.107229	1	0.00120482
DC	CAF	P03	122	7	5	0.057377	0.0409836	1	0.00120482	89	0.107229
DC	DC	P03	25	2	0	0.08	0	1	0.00120482	1	0.00120482
DC	EMT	P03	173	10	11	0.0578035	0.0635838	1	0.00120482	681	0.820482
DC	Endo	P03	120	7	4	0.0583333	0.0333333	1	0.00120482	31	0.0373494
DC	ETC	P03	82	6	1	0.0731707	0.0121951	1	0.00120482	14	0.0168675
DC	TAM	P03	114	10	7	0.0877193	0.0614035	1	0.00120482	13	0.0156627
DC	TIL	P03	27	2	0	0.0740741	0	1	0.00120482	1	0.00120482
EMT	CAF	P03	1016	38	61	0.0374016	0.0600394	681	0.820482	89	0.107229
EMT	DC	P03	137	2	4	0.0145985	0.0291971	681	0.820482	1	0.00120482
EMT	EMT	P03	1276	49	74	0.0384013	0.0579937	681	0.820482	681	0.820482
EMT	Endo	P03	992	38	53	0.0383065	0.0534274	681	0.820482	31	0.0373494
EMT	ETC	P03	614	28	24	0.0456026	0.0390879	681	0.820482	14	0.0168675
EMT	TAM	P03	725	34	31	0.0468966	0.0427586	681	0.820482	13	0.0156627
EMT	TIL	P03	211	18	7	0.0853081	0.0331754	681	0.820482	1	0.00120482
Endo	CAF	P03	730	31	39	0.0424658	0.0534247	31	0.0373494	89	0.107229
Endo	DC	P03	103	2	2	0.0194175	0.0194175	31	0.0373494	1	0.00120482
Endo	EMT	P03	893	37	43	0.0414334	0.0481523	31	0.0373494	681	0.820482
Endo	Endo	P03	717	30	34	0.041841	0.0474198	31	0.0373494	31	0.0373494
Endo	ETC	P03	434	23	13	0.0529954	0.0299539	31	0.0373494	14	0.0168675
Endo	TAM	P03	545	30	23	0.0550459	0.0422018	31	0.0373494	13	0.0156627
Endo	TIL	P03	178	15	5	0.0842697	0.0280899	31	0.0373494	1	0.00120482
ETC	CAF	P03	515	28	23	0.0543689	0.0446602	14	0.0168675	89	0.107229
ETC	DC	P03	85	2	0	0.0235294	0	14	0.0168675	1	0.00120482
ETC	EMT	P03	657	36	29	0.0547945	0.04414	14	0.0168675	681	0.820482
ETC	Endo	P03	515	30	21	0.0582524	0.0407767	14	0.0168675	31	0.0373494
ETC	ETC	P03	327	22	9	0.0672783	0.0275229	14	0.0168675	14	0.0168675
ETC	TAM	P03	409	28	16	0.0684597	0.0391198	14	0.0168675	13	0.0156627
ETC	TIL	P03	129	15	3	0.116279	0.0232558	14	0.0168675	1	0.00120482
TAM	CAF	P03	500	27	24	0.054	0.048	13	0.0156627	89	0.107229
TAM	DC	P03	87	2	2	0.0229885	0.0229885	13	0.0156627	1	0.00120482
TAM	EMT	P03	648	31	31	0.0478395	0.0478395	13	0.0156627	681	0.820482
TAM	Endo	P03	496	27	23	0.0544355	0.046371	13	0.0156627	31	0.0373494
TAM	ETC	P03	307	20	10	0.0651466	0.0325733	13	0.0156627	14	0.0168675
TAM	TAM	P03	429	27	17	0.0629371	0.039627	13	0.0156627	13	0.0156627
TAM	TIL	P03	131	14	4	0.10687	0.0305344	13	0.0156627	1	0.00120482
TIL	CAF	P03	163	13	8	0.0797546	0.0490798	1	0.00120482	89	0.107229
TIL	DC	P03	28	2	0	0.0714286	0	1	0.00120482	1	0.00120482
TIL	EMT	P03	208	17	10	0.0817308	0.0480769	1	0.00120482	681	0.820482
TIL	Endo	P03	163	13	7	0.0797546	0.0429448	1	0.00120482	31	0.0373494
TIL	ETC	P03	107	11	1	0.102804	0.00934579	1	0.00120482	14	0.0168675
TIL	TAM	P03	147	16	8	0.108844	0.0544218	1	0.00120482	13	0.0156627
TIL	TIL	P03	55	8	0	0.145455	0	1	0.00120482	1	0.00120482
CAF	CAF	P04	532	23	30	0.0432331	0.056391	71	0.245675	71	0.245675
CAF	EMT	P04	226	18	2	0.079646	0.00884956	71	0.245675	8	0.0276817
CAF	ETC	P04	636	21	33	0.0330189	0.0518868	71	0.245675	210	0.726644
EMT	CAF	P04	242	20	7	0.0826446	0.0289256	8	0.0276817	71	0.245675
EMT	EMT	P04	117	15	0	0.128205	0	8	0.0276817	8	0.0276817
EMT	ETC	P04	280	19	10	0.0678571	0.0357143	8	0.0276817	210	0.726644
ETC	CAF	P04	587	30	25	0.0511073	0.0425894	210	0.726644	71	0.245675
ETC	EMT	P04	250	22	2	0.088	0.008	210	0.726644	8	0.0276817
ETC	ETC	P04	705	30	31	0.0425532	0.0439716	210	0.726644	210	0.726644
CAF	CAF	P05	1285	38	69	0.029572	0.0536965	602	0.683314	602	0.683314
CAF	DC	P05	587	16	13	0.0272572	0.0221465	602	0.683314	16	0.0181612
CAF	Endo	P05	708	29	28	0.0409605	0.039548	602	0.683314	20	0.0227015
CAF	ETC	P05	1009	34	49	0.0336967	0.0485629	602	0.683314	156	0.177072
CAF	TAM	P05	869	21	37	0.0241657	0.0425777	602	0.683314	71	0.0805902
CAF	TIL	P05	336	9	22	0.0267857	0.0654762	602	0.683314	16	0.0181612
DC	CAF	P05	567	20	19	0.0352734	0.0335097	16	0.0181612	602	0.683314
DC	DC	P05	292	12	4	0.0410959	0.0136986	16	0.0181612	16	0.0181612
DC	Endo	P05	337	17	7	0.0504451	0.0207715	16	0.0181612	20	0.0227015
DC	ETC	P05	439	17	16	0.0387244	0.0364465	16	0.0181612	156	0.177072
DC	TAM	P05	424	13	12	0.0306604	0.0283019	16	0.0181612	71	0.0805902
DC	TIL	P05	184	6	13	0.0326087	0.0706522	16	0.0181612	16	0.0181612
Endo	CAF	P05	721	24	32	0.0332871	0.0443828	20	0.0227015	602	0.683314
Endo	DC	P05	375	13	4	0.0346667	0.0106667	20	0.0227015	16	0.0181612
Endo	Endo	P05	437	22	11	0.0503432	0.0251716	20	0.0227015	20	0.0227015
Endo	ETC	P05	566	20	24	0.0353357	0.0424028	20	0.0227015	156	0.177072
Endo	TAM	P05	534	15	17	0.0280899	0.0318352	20	0.0227015	71	0.0805902
Endo	TIL	P05	211	7	16	0.0331754	0.0758294	20	0.0227015	16	0.0181612
ETC	CAF	P05	1036	35	46	0.0337838	0.0444015	156	0.177072	602	0.683314
ETC	DC	P05	493	15	7	0.030426	0.0141988	156	0.177072	16	0.0181612
ETC	Endo	P05	596	27	17	0.045302	0.0285235	156	0.177072	20	0.0227015
ETC	ETC	P05	822	29	37	0.0352798	0.0450122	156	0.177072	156	0.177072
ETC	TAM	P05	721	19	29	0.0263523	0.0402219	156	0.177072	71	0.0805902
ETC	TIL	P05	287	9	18	0.0313589	0.0627178	156	0.177072	16	0.0181612
TAM	CAF	P05	828	24	34	0.0289855	0.0410628	71	0.0805902	602	0.683314
TAM	DC	P05	424	14	6	0.0330189	0.0141509	71	0.0805902	16	0.0181612
TAM	Endo	P05	476	22	11	0.0462185	0.0231092	71	0.0805902	20	0.0227015
TAM	ETC	P05	663	21	30	0.0316742	0.0452489	71	0.0805902	156	0.177072
TAM	TAM	P05	625	17	26	0.0272	0.0416	71	0.0805902	71	0.0805902
TAM	TIL	P05	254	7	18	0.0275591	0.0708661	71	0.0805902	16	0.0181612
TIL	CAF	P05	395	12	15	0.0303797	0.0379747	16	0.0181612	602	0.683314
TIL	DC	P05	204	6	5	0.0294118	0.0245098	16	0.0181612	16	0.0181612
TIL	Endo	P05	225	10	7	0.0444444	0.0311111	16	0.0181612	20	0.0227015
TIL	ETC	P05	306	8	15	0.0261438	0.0490196	16	0.0181612	156	0.177072
TIL	TAM	P05	309	7	12	0.0226537	0.038835	16	0.0181612	71	0.0805902
TIL	TIL	P05	133	2	9	0.0150376	0.0676692	16	0.0181612	16	0.0181612
CAF	CAF	P06	1321	42	76	0.0317941	0.0575322	256	0.333768	256	0.333768
CAF	DC	P06	908	31	47	0.034141	0.0517621	256	0.333768	29	0.0378096
CAF	Endo	P06	1014	30	64	0.0295858	0.0631164	256	0.333768	24	0.0312907
CAF	ETC	P06	1288	38	76	0.0295031	0.0590062	256	0.333768	423	0.551499
CAF	TAM	P06	841	22	35	0.0261593	0.0416171	256	0.333768	32	0.041721
CAF	TIL	P06	162	0	8	0	0.0493827	256	0.333768	3	0.00391134
DC	CAF	P06	775	34	27	0.043871	0.0348387	29	0.0378096	256	0.333768
DC	DC	P06	587	26	22	0.044293	0.0374787	29	0.0378096	29	0.0378096
DC	Endo	P06	585	24	22	0.0410256	0.0376068	29	0.0378096	24	0.0312907
DC	ETC	P06	760	29	31	0.0381579	0.0407895	29	0.0378096	423	0.551499
DC	TAM	P06	534	18	19	0.0337079	0.0355805	29	0.0378096	32	0.041721
DC	TIL	P06	121	0	6	0	0.0495868	29	0.0378096	3	0.00391134
Endo	CAF	P06	994	31	54	0.0311871	0.054326	24	0.0312907	256	0.333768
Endo	DC	P06	695	27	34	0.0388489	0.0489209	24	0.0312907	29	0.0378096
Endo	Endo	P06	768	25	45	0.0325521	0.0585938	24	0.0312907	24	0.0312907
Endo	ETC	P06	966	28	56	0.0289855	0.057971	24	0.0312907	423	0.551499
Endo	TAM	P06	661	20	27	0.0302572	0.0408472	24	0.0312907	32	0.041721
Endo	TIL	P06	123	0	6	0	0.0487805	24	0.0312907	3	0.00391134
ETC	CAF	P06	1253	50	71	0.0399042	0.056664	423	0.551499	256	0.333768
ETC	DC	P06	878	35	48	0.0398633	0.0546697	423	0.551499	29	0.0378096
ETC	Endo	P06	964	34	59	0.0352697	0.0612033	423	0.551499	24	0.0312907
ETC	ETC	P06	1241	44	74	0.0354553	0.0596293	423	0.551499	423	0.551499
ETC	TAM	P06	814	25	37	0.0307125	0.0454545	423	0.551499	32	0.041721
ETC	TIL	P06	160	0	8	0	0.05	423	0.551499	3	0.00391134
TAM	CAF	P06	782	31	31	0.0396419	0.0396419	32	0.041721	256	0.333768
TAM	DC	P06	606	26	25	0.0429043	0.0412541	32	0.041721	29	0.0378096
TAM	Endo	P06	588	23	27	0.0391156	0.0459184	32	0.041721	24	0.0312907
TAM	ETC	P06	765	28	33	0.0366013	0.0431373	32	0.041721	423	0.551499
TAM	TAM	P06	559	19	24	0.0339893	0.0429338	32	0.041721	32	0.041721
TAM	TIL	P06	119	0	6	0	0.0504202	32	0.041721	3	0.00391134
TIL	CAF	P06	200	8	12	0.04	0.06	3	0.00391134	256	0.333768
TIL	DC	P06	165	6	11	0.0363636	0.0666667	3	0.00391134	29	0.0378096
TIL	Endo	P06	153	5	10	0.0326797	0.0653595	3	0.00391134	24	0.0312907
TIL	ETC	P06	205	8	14	0.0390244	0.0682927	3	0.00391134	423	0.551499
TIL	TAM	P06	153	5	9	0.0326797	0.0588235	3	0.00391134	32	0.041721
TIL	TIL	P06	36	0	2	0	0.0555556	3	0.00391134	3	0.00391134
CAF	CAF	P07	1123	37	62	0.0329475	0.0552093	152	0.141264	152	0.141264
CAF	DC	P07	811	26	35	0.0320592	0.0431566	152	0.141264	48	0.0446097
CAF	Endo	P07	635	21	30	0.0330709	0.0472441	152	0.141264	11	0.010223
CAF	ETC	P07	1143	37	50	0.032371	0.0437445	152	0.141264	189	0.175651
CAF	TAM	P07	1175	40	56	0.0340426	0.0476596	152	0.141264	578	0.537175
CAF	TIL	P07	834	25	36	0.029976	0.0431655	152	0.141264	98	0.0910781
DC	CAF	P07	755	24	27	0.0317881	0.0357616	48	0.0446097	152	0.141264
DC	DC	P07	596	20	19	0.033557	0.0318792	48	0.0446097	48	0.0446097
DC	Endo	P07	449	16	17	0.0356347	0.0378619	48	0.0446097	11	0.010223
DC	ETC	P07	787	25	27	0.0317662	0.0343075	48	0.0446097	189	0.175651
DC	TAM	P07	821	28	27	0.0341048	0.0328867	48	0.0446097	578	0.537175
DC	TIL	P07	605	19	22	0.031405	0.0363636	48	0.0446097	98	0.0910781
Endo	CAF	P07	646	19	24	0.0294118	0.0371517	11	0.010223	152	0.141264
Endo	DC	P07	493	19	17	0.0385396	0.0344828	11	0.010223	48	0.0446097
Endo	Endo	P07	408	15	15	0.0367647	0.0367647	11	0.010223	11	0.010223
Endo	ETC	P07	675	22	21	0.0325926	0.0311111	11	0.010223	189	0.175651
Endo	TAM	P07	698	25	21	0.0358166	0.030086	11	0.010223	578	0.537175
Endo	TIL	P07	509	18	17	0.0353635	0.0333988	11	0.010223	98	0.0910781
ETC	CAF	P07	1158	38	64	0.0328152	0.0552677	189	0.175651	152	0.141264
ETC	DC	P07	863	29	38	0.0336037	0.0440324	189	0.175651	48	0.0446097
ETC	Endo	P07	670	23	28	0.0343284	0.041791	189	0.175651	11	0.010223
ETC	ETC	P07	1188	41	59	0.0345118	0.0496633	189	0.175651	189	0.175651
ETC	TAM	P07	1223	43	57	0.0351594	0.0466067	189	0.175651	578	0.537175
ETC	TIL	P07	886	27	33	0.030474	0.037246	189	0.175651	98	0.0910781
TAM	CAF	P07	1131	32	59	0.0282935	0.0521662	578	0.537175	152	0.141264
TAM	DC	P07	853	25	34	0.0293083	0.0398593	578	0.537175	48	0.0446097
TAM	Endo	P07	648	19	29	0.029321	0.0447531	578	0.537175	11	0.010223
TAM	ETC	P07	1166	34	51	0.0291595	0.0437393	578	0.537175	189	0.175651
TAM	TAM	P07	1201	37	55	0.0308077	0.0457952	578	0.537175	578	0.537175
TAM	TIL	P07	871	22	33	0.0252583	0.0378875	578	0.537175	98	0.0910781
TIL	CAF	P07	812	27	36	0.0332512	0.044335	98	0.0910781	152	0.141264
TIL	DC	P07	639	21	24	0.0328638	0.0375587	98	0.0910781	48	0.0446097
TIL	Endo	P07	478	18	18	0.0376569	0.0376569	98	0.0910781	11	0.010223
TIL	ETC	P07	839	26	35	0.0309893	0.0417163	98	0.0910781	189	0.175651
TIL	TAM	P07	878	31	37	0.0353075	0.0421412	98	0.0910781	578	0.537175
TIL	TIL	P07	649	19	26	0.0292758	0.0400616	98	0.0910781	98	0.0910781
CAF	CAF	P08	1142	35	67	0.030648	0.058669	163	0.143108	163	0.143108
CAF	DC	P08	795	31	33	0.0389937	0.0415094	163	0.143108	39	0.0342406
CAF	Endo	P08	856	31	51	0.036215	0.0595794	163	0.143108	14	0.0122915
CAF	ETC	P08	1278	40	77	0.0312989	0.0602504	163	0.143108	843	0.740123
CAF	TAM	P08	866	29	33	0.0334873	0.0381062	163	0.143108	76	0.0667252
CAF	TIL	P08	240	11	8	0.0458333	0.0333333	163	0.143108	4	0.00351185
DC	CAF	P08	700	26	32	0.0371429	0.0457143	39	0.0342406	163	0.143108
DC	DC	P08	552	24	22	0.0434783	0.0398551	39	0.0342406	39	0.0342406
DC	Endo	P08	530	23	27	0.0433962	0.0509434	39	0.0342406	14	0.0122915
DC	ETC	P08	798	28	42	0.0350877	0.0526316	39	0.0342406	843	0.740123
DC	TAM	P08	591	21	22	0.035533	0.037225	39	0.0342406	76	0.0667252
DC	TIL	P08	195	8	5	0.0410256	0.025641	39	0.0342406	4	0.00351185
Endo	CAF	P08	738	28	32	0.0379404	0.0433604	14	0.0122915	163	0.143108
Endo	DC	P08	542	23	21	0.0424354	0.0387454	14	0.0122915	39	0.0342406
Endo	Endo	P08	588	24	31	0.0408163	0.0527211	14	0.0122915	14	0.0122915
Endo	ETC	P08	815	31	41	0.0380368	0.0503067	14	0.0122915	843	0.740123
Endo	TAM	P08	602	24	22	0.0398671	0.0365449	14	0.0122915	76	0.0667252
Endo	TIL	P08	167	9	3	0.0538922	0.0179641	14	0.0122915	4	0.00351185
ETC	CAF	P08	1227	41	75	0.0334148	0.0611247	843	0.740123	163	0.143108
ETC	DC	P08	873	32	38	0.0366552	0.0435281	843	0.740123	39	0.0342406
ETC	Endo	P08	918	34	58	0.037037	0.0631808	843	0.740123	14	0.0122915
ETC	ETC	P08	1404	47	89	0.0334758	0.0633903	843	0.740123	843	0.740123
ETC	TAM	P08	945	31	41	0.0328042	0.0433862	843	0.740123	76	0.0667252
ETC	TIL	P08	268	11	8	0.0410448	0.0298507	843	0.740123	4	0.00351185
TAM	CAF	P08	762	27	23	0.0354331	0.0301837	76	0.0667252	163	0.143108
TAM	DC	P08	632	25	18	0.039557	0.028481	76	0.0667252	39	0.0342406
TAM	Endo	P08	577	24	26	0.0415945	0.0450607	76	0.0667252	14	0.0122915
TAM	ETC	P08	888	29	34	0.0326577	0.0382883	76	0.0667252	843	0.740123
TAM	TAM	P08	661	22	22	0.0332829	0.0332829	76	0.0667252	76	0.0667252
TAM	TIL	P08	206	8	7	0.038835	0.0339806	76	0.0667252	4	0.00351185
TIL	CAF	P08	221	10	9	0.0452489	0.040724	4	0.00351185	163	0.143108
TIL	DC	P08	202	11	9	0.0544554	0.0445545	4	0.00351185	39	0.0342406
TIL	Endo	P08	171	9	12	0.0526316	0.0701754	4	0.00351185	14	0.0122915
TIL	ETC	P08	271	11	14	0.0405904	0.0516605	4	0.00351185	843	0.740123
TIL	TAM	P08	217	10	11	0.0460829	0.0506912	4	0.00351185	76	0.0667252
TIL	TIL	P08	79	4	1	0.0506329	0.0126582	4	0.00351185	4	0.00351185
CAF	CAF	P09	1171	35	58	0.029889	0.0495303	244	0.271715	244	0.271715
CAF	DC	P09	597	20	13	0.0335008	0.0217755	244	0.271715	16	0.0178174
CAF	Endo	P09	879	27	38	0.0307167	0.0432309	244	0.271715	25	0.0278396
CAF	ETC	P09	1263	41	60	0.0324624	0.0475059	244	0.271715	332	0.36971
CAF	TAM	P09	1102	38	49	0.0344828	0.0444646	244	0.271715	279	0.31069
CAF	TIL	P09	132	1	5	0.00757576	0.0378788	244	0.271715	2	0.00222717
DC	CAF	P09	558	23	17	0.0412186	0.0304659	16	0.0178174	244	0.271715
DC	DC	P09	305	15	4	0.0491803	0.0131148	16	0.0178174	16	0.0178174
DC	Endo	P09	422	20	12	0.0473934	0.028436	16	0.0178174	25	0.0278396
DC	ETC	P09	608	25	18	0.0411184	0.0296053	16	0.0178174	332	0.36971
DC	TAM	P09	541	25	18	0.0462107	0.0332717	16	0.0178174	279	0.31069
DC	TIL	P09	78	1	3	0.0128205	0.0384615	16	0.0178174	2	0.00222717
Endo	CAF	P09	792	30	36	0.0378788	0.0454545	25	0.0278396	244	0.271715
Endo	DC	P09	418	19	8	0.0454545	0.0191388	25	0.0278396	16	0.0178174
Endo	Endo	P09	615	27	23	0.0439024	0.0373984	25	0.0278396	25	0.0278396
Endo	ETC	P09	850	32	35	0.0376471	0.0411765	25	0.0278396	332	0.36971
Endo	TAM	P09	759	34	31	0.0447958	0.0408432	25	0.0278396	279	0.31069
Endo	TIL	P09	99	1	3	0.010101	0.030303	25	0.0278396	2	0.00222717
ETC	CAF	P09	1201	45	58	0.0374688	0.0482931	332	0.36971	244	0.271715
ETC	DC	P09	616	27	11	0.0438312	0.0178571	332	0.36971	16	0.0178174
ETC	Endo	P09	899	32	37	0.0355951	0.0411568	332	0.36971	25	0.0278396
ETC	ETC	P09	1297	51	62	0.0393215	0.0478026	332	0.36971	332	0.36971
ETC	TAM	P09	1131	45	50	0.0397878	0.0442087	332	0.36971	279	0.31069
ETC	TIL	P09	135	3	6	0.0222222	0.0444444	332	0.36971	2	0.00222717
TAM	CAF	P09	1004	34	41	0.0338645	0.0408367	279	0.31069	244	0.271715
TAM	DC	P09	532	21	10	0.0394737	0.018797	279	0.31069	16	0.0178174
TAM	Endo	P09	766	26	27	0.0339426	0.035248	279	0.31069	25	0.0278396
TAM	ETC	P09	1097	38	45	0.0346399	0.041021	279	0.31069	332	0.36971
TAM	TAM	P09	970	36	41	0.0371134	0.042268	279	0.31069	279	0.31069
TAM	TIL	P09	121	1	6	0.00826446	0.0495868	279	0.31069	2	0.00222717
TIL	CAF	P09	197	9	5	0.0456853	0.0253807	2	0.00222717	244	0.271715
TIL	DC	P09	124	7	1	0.0564516	0.00806452	2	0.00222717	16	0.0178174
TIL	Endo	P09	153	7	4	0.0457516	0.0261438	2	0.00222717	25	0.0278396
TIL	ETC	P09	218	10	8	0.0458716	0.0366972	2	0.00222717	332	0.36971
TIL	TAM	P09	201	11	8	0.0547264	0.039801	2	0.00222717	279	0.31069
TIL	TIL	P09	45	0	1	0	0.0222222	2	0.00222717	2	0.00222717
CAF	CAF	P10	950	32	54	0.0336842	0.0568421	137	0.0872611	137	0.0872611
CAF	DC	P10	643	24	25	0.037325	0.0388802	137	0.0872611	31	0.0197452
CAF	ETC	P10	1130	40	62	0.0353982	0.0548673	137	0.0872611	1336	0.850955
CAF	TAM	P10	803	28	37	0.0348692	0.0460772	137	0.0872611	65	0.0414013
CAF	TIL	P10	98	7	3	0.0714286	0.0306122	137	0.0872611	1	0.000636943
DC	CAF	P10	516	21	17	0.0406977	0.0329457	31	0.0197452	137	0.0872611
DC	DC	P10	408	17	12	0.0416667	0.0294118	31	0.0197452	31	0.0197452
DC	ETC	P10	636	25	24	0.0393082	0.0377358	31	0.0197452	1336	0.850955
DC	TAM	P10	482	17	16	0.0352697	0.033195	31	0.0197452	65	0.0414013
DC	TIL	P10	66	5	2	0.0757576	0.030303	31	0.0197452	1	0.000636943
ETC	CAF	P10	1102	36	64	0.0326679	0.0580762	1336	0.850955	137	0.0872611
ETC	DC	P10	745	27	29	0.0362416	0.0389262	1336	0.850955	31	0.0197452
ETC	ETC	P10	1324	44	74	0.0332326	0.0558912	1336	0.850955	1336	0.850955
ETC	TAM	P10	929	30	42	0.0322928	0.0452099	1336	0.850955	65	0.0414013
ETC	TIL	P10	104	8	3	0.0769231	0.0288462	1336	0.850955	1	0.000636943
TAM	CAF	P10	694	29	26	0.0417867	0.037464	65	0.0414013	137	0.0872611
TAM	DC	P10	514	23	17	0.0447471	0.0330739	65	0.0414013	31	0.0197452
TAM	ETC	P10	849	37	34	0.0435807	0.0400471	65	0.0414013	1336	0.850955
TAM	TAM	P10	623	24	24	0.0385233	0.0385233	65	0.0414013	65	0.0414013
TAM	TIL	P10	81	6	3	0.0740741	0.037037	65	0.0414013	1	0.000636943
TIL	CAF	P10	101	6	0	0.0594059	0	1	0.000636943	137	0.0872611
TIL	DC	P10	90	6	0	0.0666667	0	1	0.000636943	31	0.0197452
TIL	ETC	P10	138	8	0	0.057971	0	1	0.000636943	1336	0.850955
TIL	TAM	P10	106	6	0	0.0566038	0	1	0.000636943	65	0.0414013
TIL	TIL	P10	13	2	0	0.153846	0	1	0.000636943	1	0.000636943
